# Supplementary material for: Mechanism of interventional effect and targets of Zhuyu pill in regulating and suppressing colitis and cholestasis
Source: Front Pharmacol. 2022 Nov 2;13:1038188. doi: 10.3389/fphar.2022.1038188 (PMC9666482; doi:10.3389/fphar.2022.1038188)
Supplement: Supplementary file 3 [file DataSheet2.XLSX]

## Sheet: Model_Control
ID	m/z	Retention time (min)	Ion mode	Metabolites	Compound ID	Super Class	Class	Sub Class	level	kegg	Score	Fragmentation Score	Adducts	Formula	Mass Error (ppm)	VIP	P-value	adj.P-value	log2(FC)	FC	average(Model)	average(Control)	MOD1	MOD2	MOD3	MOD4	MOD5	MOD6	CON1	CON2	CON3	CON4	CON5	CON6
7.96_408.2871n	453.285	7.96248	neg	1b,3a,7a-Trihydroxy-5b-cholanoic acid	HMDB0000414	Lipids and lipid-like molecules	Steroids and steroid derivatives	Bile acids, alcohols and derivatives	*		42.9	26.8	M+FA-H, 2M-H, M-H	C24H40O5	-1.25609	41.6483	0.00210613	0.0253046	-3.161	0.1118	6.53468e+06	5.84495e+07	1.24452e+07	1.63178e+06	6.61764e+06	3.46065e+06	1.12032e+07	3.8496e+06	2.67794e+07	8.34781e+07	1.0644e+08	4.3115e+07	5.49283e+07	3.59561e+07
7.52_408.2870n	815.567	7.5218	neg	3b,7b,12a-Trihydroxy-5b-cholanoic acid	HMDB0000395	Lipids and lipid-like molecules	Steroids and steroid derivatives	Bile acids, alcohols and derivatives	*		43.1	29.5	M+FA-H, 2M-H, M-H	C24H40O5	-1.34446	37.7562	0.03084	0.104511	-1.09814	0.467117	5.01739e+07	1.07412e+08	1.14829e+08	1.01092e+07	9.33214e+07	1.47767e+07	5.20216e+07	1.59851e+07	9.59303e+07	8.72228e+07	1.54867e+08	1.44072e+08	8.16013e+07	8.07763e+07
7.95_408.2867n	391.283	7.9514	pos	Cholic acid	HMDB0000619	Lipids and lipid-like molecules	Steroids and steroid derivatives	Bile acids, alcohols and derivatives	***	C00695	56.6	88.6	M+H-H2O, M+Na, M+NH4	C24H40O5	-2.08481	26.6313	0.00112096	0.0174888	-3.1372	0.11366	2.60754e+06	2.29416e+07	4.81018e+06	636755	2.41264e+06	1.56774e+06	4.57668e+06	1.64125e+06	1.06181e+07	3.38801e+07	3.81958e+07	1.69608e+07	2.24151e+07	1.55797e+07
7.53_373.2729m/z	373.273	7.53428	pos	1alpha-Hydroxy-3-oxo-5beta-cholan-24-oic Acid	LMST04010258	Unclassified	Unclassified	Unclassified			55.6	84.3	M+H-H2O	C24H38O4	-2.06694	25.0251	0.0140738	0.0695035	-1.09863	0.46696	1.97286e+07	4.2249e+07	4.09685e+07	5.09896e+06	3.51502e+07	8.11803e+06	2.06298e+07	8.40599e+06	3.728e+07	3.75722e+07	5.71734e+07	5.41469e+07	3.43876e+07	3.29338e+07
7.95_372.2658n	373.273	7.9514	pos	(22E)-3beta-Hydroxy-5alpha-chola-7,22-dien-24-oic Acid	LMST04010287	Unclassified	Unclassified	Unclassified			52.6	68.6	M+H-H2O, M+H	C24H36O3	-1.75809	19.2383	0.00102933	0.0167393	-2.68201	0.155824	1.95847e+06	1.25685e+07	3.21368e+06	634011	2.11963e+06	1.40659e+06	2.93028e+06	1.44664e+06	6.21543e+06	1.79551e+07	2.05819e+07	9.86803e+06	1.22179e+07	8.57255e+06
7.53_408.2867n	391.283	7.53428	pos	3beta,5alpha,6beta-Trihydroxycholan-24-oic Acid	LMST04010339	Unclassified	Unclassified	Unclassified			49.4	52.9	M+H-H2O, M+Na, M+H	C24H40O5	-2.2303	17.7654	0.0148607	0.0714742	-1.03698	0.487348	1.09044e+07	2.2375e+07	2.15638e+07	3.10158e+06	1.86951e+07	5.23176e+06	1.13566e+07	5.47766e+06	1.98547e+07	2.02545e+07	3.07207e+07	2.82189e+07	1.79961e+07	1.72051e+07
5.69_594.3405n	595.348	5.68835	pos	(-)-Stercobilin	HMDB0240259	Organoheterocyclic compounds	Tetrapyrroles and derivatives	Bilirubins	***		53.2	69.2	M+H, M+K, M+Na	C33H46N4O6	-2.11786	15.7367	0.000937093	0.0158646	-1.05413	0.481587	6.78051e+06	1.40795e+07	9.29094e+06	6.40625e+06	8.11624e+06	3.56046e+06	9.54659e+06	3.76257e+06	1.5797e+07	9.13503e+06	1.66502e+07	1.34931e+07	1.32689e+07	1.61326e+07
7.53_354.2552n	355.262	7.53428	pos	delta2-THA	LMFA01030852	Lipids and lipid-like molecules	Fatty Acyls	Fatty Acids and Conjugates			52.3	67.2	M+H, M+K, M+H-H2O	C24H34O2	-1.97315	14.4842	0.0112467	0.0618549	-1.22878	0.426677	5.5211e+06	1.29397e+07	1.18088e+07	1.37441e+06	1.0006e+07	2.06944e+06	5.71239e+06	2.15558e+06	1.09357e+07	1.22008e+07	1.85972e+07	1.6592e+07	9.97056e+06	9.3423e+06
7.71_453.2854m/z	453.285	7.71025	neg	3a,4b,7a-Trihydroxy-5b-cholanoic acid	HMDB0000320	Lipids and lipid-like molecules	Steroids and steroid derivatives	Bile acids, alcohols and derivatives	*		54.4	74.6	M+FA-H	C24H40O5	-1.03813	14.0552	0.0197156	0.0831405	-2.23843	0.211917	2.099e+06	9.90485e+06	5.96652e+06	261090	3.98621e+06	462689	1.38778e+06	529711	8.44556e+06	1.23576e+07	1.93976e+07	1.34874e+07	3.23716e+06	2.5038e+06
1.31_132.1019m/z	132.102	1.3072	pos	L-Isoleucine	23	Organic acids and derivatives	Carboxylic acids and derivatives	Amino acids, peptides, and analogues	**	C00407	54.2	77.9	M+H	C6H13NO2	0.214623	13.8546	0.017127	0.0771809	1.97915	3.94261	8.53208e+06	2.16407e+06	3.53954e+06	7.06687e+06	5.35748e+06	1.41675e+07	4.62493e+06	1.64362e+07	1.79896e+06	3.52829e+06	2.29627e+06	2.19417e+06	1.60115e+06	1.56558e+06
7.96_837.5485m/z	837.549	7.96248	neg	PI(22:0/12:0)	LMGP06010819	Lipids and lipid-like molecules	Glycerophospholipids	Glycerophosphoinositols			45.9	35.2	M-H	C43H83O13P	-1.59495	13.5331	0.000359631	0.00965279	-3.8364	0.0700051	379641	5.42305e+06	984811	14143.5	311848	58039	836910	72094	2.77813e+06	6.82124e+06	9.07691e+06	4.39096e+06	5.78158e+06	3.68947e+06
0.50_371.1010m/z	371.101	0.498783	pos	Zopiclone	HMDB0015329	Organoheterocyclic compounds	Pyrrolopyrazines	Cyclopyrrolones			45.7	54.3	M+H-H2O	C17H17ClN6O3	-2.06241	13.4508	0.0262034	0.0964881	1.74114	3.34299	8.99974e+06	2.69212e+06	2.98952e+06	6.21543e+06	5.34908e+06	1.79419e+07	6.75423e+06	1.47483e+07	2.32366e+06	2.73257e+06	2.77673e+06	2.33729e+06	3.01001e+06	2.97247e+06
5.79_424.2820n	469.28	5.79478	neg	1beta,3alpha,7alpha,12alpha-Tetrahydroxy-5beta-cholan-24-oic Acid	LMST04010114	Lipids and lipid-like molecules	Steroids and steroid derivatives	Bile acids, alcohols and derivatives	*		49.1	48.8	M+FA-H, 2M-H, M-H	C24H40O6	-1.04059	12.0283	5.49353e-06	0.00167762	-2.07833	0.236788	1.16487e+06	4.91947e+06	2.14623e+06	618477	1.6595e+06	552620	1.50926e+06	503126	4.25936e+06	4.51527e+06	6.18721e+06	5.60567e+06	4.31436e+06	4.63493e+06
7.72_373.2731m/z	373.273	7.72255	pos	3alpha,12alpha-Dihydroxy-5beta-chol-6-en-24-oic Acid	LMST04010220	Unclassified	Unclassified	Unclassified			55.5	83.4	M+H-H2O	C24H38O4	-1.70481	11.9984	0.0228735	0.0900926	-2.60635	0.164215	1.15119e+06	7.01027e+06	3.45948e+06	112892	2.18001e+06	207080	719924	227745	5.19893e+06	9.10491e+06	1.48332e+07	9.63489e+06	1.8295e+06	1.46017e+06
6.16_470.2874n	469.28	6.15833	neg	Ceanothine C	HMDB0029340	Organic acids and derivatives	Carboxylic acids and derivatives	Amino acids, peptides, and analogues			39.8	5.87	M-H, M+FA-H	C26H38N4O4	-3.959	11.0402	0.000573559	0.0123206	-2.13973	0.226922	1.06439e+06	4.69054e+06	1.71611e+06	474397	1.78909e+06	596523	1.24697e+06	563232	3.11197e+06	4.32996e+06	7.74996e+06	5.42498e+06	3.85941e+06	3.66694e+06
2.06_148.0524n	166.086	2.06098	pos	3,4-Dihydro-2H-1-benzopyran-2-one	HMDB0036626	Phenylpropanoids and polyketides	3,4-dihydrocoumarins	Unclassified	***	C02274	44.6	32.3	M+H-H2O, M+NH4, M+H	C9H8O2	0.0157672	10.9514	0.0255647	0.0951868	1.90423	3.74309	5.74034e+06	1.53358e+06	2.33272e+06	4.74627e+06	3.39787e+06	1.00102e+07	2.83658e+06	1.11185e+07	1.07042e+06	3.18523e+06	1.67719e+06	1.29915e+06	1.01939e+06	950122
0.70_147.0534n	148.061	0.702483	pos	L-Glutamate	19	Organic acids and derivatives	Carboxylic acids and derivatives	Amino acids, peptides, and analogues	**	C00025	56.8	87.1	M+H, M+Na, M+H-H2O	C5H9NO4	1.85055	10.9337	0.00694792	0.0479008	1.26027	2.3954	6.28074e+06	2.622e+06	8.93958e+06	3.35534e+06	6.71415e+06	4.31693e+06	9.12837e+06	5.23007e+06	2.26624e+06	1.36979e+06	4.1382e+06	3.79489e+06	1.75197e+06	2.41089e+06
7.52_837.5484m/z	837.548	7.5218	neg	PI(12:0/22:0)	LMGP06010910	Lipids and lipid-like molecules	Glycerophospholipids	Glycerophosphoinositols			44.6	28.5	M-H	C43H83O13P	-1.68156	10.3262	0.0308199	0.104484	-1.01861	0.493593	3.90241e+06	7.90614e+06	8.39652e+06	414415	7.86917e+06	704657	5.28836e+06	741368	7.5136e+06	7.2043e+06	9.96814e+06	8.2906e+06	7.11347e+06	7.34669e+06
1.09_164.0474n	182.081	1.09148	pos	2-Hydroxycinnamic acid	HMDB0002641	Phenylpropanoids and polyketides	Cinnamic acids and derivatives	Hydroxycinnamic acids and derivatives	***	C01772	54.5	73.9	M+H, M+NH4, M+H-H2O	C9H8O3	0.367604	10.1043	0.0176934	0.078465	1.81046	3.50755	4.76904e+06	1.35965e+06	2.2772e+06	3.82597e+06	2.82649e+06	7.96719e+06	2.78702e+06	8.93038e+06	1.07423e+06	2.23031e+06	1.4524e+06	1.28465e+06	1.03819e+06	1.07813e+06
6.17_388.2608n	389.268	6.16962	pos	3alpha,12alpha-Dihydroxy-5beta-chola-7,14-dien-24-oic Acid	LMST04010348	Unclassified	Unclassified	Unclassified			52.7	70.5	M+H-H2O, M+H	C24H36O4	-1.42255	9.71245	0.00149599	0.0207205	-2.18849	0.219381	830766	3.78687e+06	1.28597e+06	410559	1.43725e+06	486458	898380	465986	2.40594e+06	3.35261e+06	6.81557e+06	4.28292e+06	3.02281e+06	2.84135e+06
6.97_424.2819n	469.28	6.97113	neg	3a,7a,12a,19-Tetrahydroxy-5b-cholanoic acid	HMDB0000340	Lipids and lipid-like molecules	Steroids and steroid derivatives	Bile acids, alcohols and derivatives	*		46.4	35.2	M+FA-H, 2M-H, M-H	C24H40O6	-1.3229	8.68368	0.000249497	0.00801882	-1.26616	0.415764	1.56731e+06	3.76971e+06	1.89002e+06	1.00138e+06	2.25016e+06	1.316e+06	1.61081e+06	1.33548e+06	3.6915e+06	3.88779e+06	4.80396e+06	4.63981e+06	2.74911e+06	2.8461e+06
6.16_423.2750m/z	423.275	6.15833	neg	3alpha,7alpha,12alpha-Trihydroxy-24-nor-5beta-cholan-23-al	LMST04060002	Unclassified	Unclassified	Unclassified			51.9	63.9	M+FA-H	C23H38O4	-0.442361	8.30132	0.00341304	0.0330845	-2.19553	0.218313	630419	2.88768e+06	890643	309356	1.03513e+06	355562	846555	345263	1.51281e+06	2.73828e+06	5.57109e+06	2.99848e+06	2.40145e+06	2.104e+06
5.81_406.2712n	389.268	5.81255	pos	3alpha,7alpha-Dihydroxy-22-oxo-5beta-cholan-24-oic Acid	LMST04010439	Unclassified	Unclassified	Unclassified			47.7	46.2	M+H-H2O, M+H	C24H38O5	-1.73932	8.30118	1.52215e-06	0.0011725	-2.25056	0.210143	462143	2.19919e+06	911881	221967	657640	219825	562070	199476	1.73961e+06	2.11109e+06	2.58737e+06	2.47971e+06	2.08799e+06	2.18934e+06
4.80_488.2442n	487.237	4.79837	neg	(3a,5b,7a,12a)-3,7-dihydroxy-12-(sulfooxy)cholan-24-oic acid	6722	Unclassified	Unclassified	Unclassified			38.6	0	M-H, 2M-H	C24H40O8S	-0.481719	7.87172	0.0189642	0.0814472	-1.89917	0.268098	771236	2.8767e+06	915775	517241	419864	374825	2.09201e+06	307703	2.96616e+06	6.12155e+06	1.14959e+06	2.7929e+06	2.19835e+06	2.03164e+06
0.70_158.0691n	176.103	0.702483	pos	4-Methylene-L-glutamine	63274	Unclassified	Unclassified	Unclassified			51.2	63.2	M+H, M+NH4	C6H10N2O3	-0.0549347	7.54164	0.00141136	0.02003	1.61978	3.07329	2.32744e+06	757313	1.76007e+06	1.825e+06	1.66026e+06	3.18337e+06	1.8803e+06	3.65565e+06	945234	782681	923398	821565	551311	519690
0.74_116.0709m/z	116.071	0.7366	pos	L-Proline	29	Organic acids and derivatives	Carboxylic acids and derivatives	Amino acids, peptides, and analogues	**	C00148	56	88.2	M+H	C5H9NO2	2.33718	7.29221	0.0396794	0.119157	1.73783	3.33533	2.7124e+06	813233	951883	1.63362e+06	1.55595e+06	4.97833e+06	1.83545e+06	5.31917e+06	510928	994652	1.67763e+06	628021	552209	515959
5.56_469.2803m/z	469.28	5.55887	neg	3a,4b,7a,12a-Tetrahydroxy-5b-cholanoic acid	HMDB0000437	Lipids and lipid-like molecules	Steroids and steroid derivatives	Bile acids, alcohols and derivatives	*		48.4	44.2	M+FA-H	C24H40O6	-0.898359	6.82303	7.52866e-06	0.00179837	-1.74904	0.297499	507461	1.70576e+06	825895	310550	679608	262748	741921	224047	1.81428e+06	1.79857e+06	1.90506e+06	1.86522e+06	1.44486e+06	1.40656e+06
6.17_424.2819n	407.279	6.16962	pos	(23R)-3alpha,7alpha,17alpha,23-Tetrahydroxy-5beta-cholan-24-oic Acid	LMST04010421	Unclassified	Unclassified	Unclassified			49.4	50.7	M+H-H2O, M+H	C24H40O6	-1.35953	6.8162	0.000387712	0.0101427	-2.24972	0.210265	357939	1.70232e+06	567193	171983	549911	217724	446442	194381	1.00516e+06	1.62511e+06	2.79692e+06	1.84008e+06	1.51503e+06	1.43162e+06
7.71_837.5485m/z	837.549	7.71025	neg	PI(21:0/13:0)	LMGP06010823	Lipids and lipid-like molecules	Glycerophospholipids	Glycerophosphoinositols			42.3	17	M-H	C43H83O13P	-1.61162	6.50035	0.0361528	0.113622	-3.76096	0.0737628	152613	2.06898e+06	608636	1.01138e-05	287216	1.01138e-05	19828.4	1.01138e-05	1.23348e+06	2.62728e+06	4.91275e+06	3.40851e+06	146009	85816.8
1.07_152.0321n	151.025	1.0669	neg	Xanthine	HMDB0000292	Organoheterocyclic compounds	Imidazopyrimidines	Purines and purine derivatives	***	C00385	53.5	82.2	M-H, 2M-H	C5H4N4O2	-8.99925	6.26281	0.00616099	0.0451316	2.06732	4.19107	1.52799e+06	364582	782595	1.05375e+06	944828	2.55963e+06	1.27405e+06	2.55308e+06	323110	470608	494138	493033	184776	221826
1.23_293.1109n	294.118	1.22813	pos	(3R)-3,4-Dihydroxy-3-(hydroxymethyl)butanenitrile 4-glucoside	HMDB0034085	Lipids and lipid-like molecules	Glycerolipids	Glycosylglycerols	*		44.6	25.6	M+H, M+K, M+Na, M+H-H2O	C11H19NO8	-0.470626	6.10248	0.0174466	0.0778454	1.72166	3.29816	1.88644e+06	571968	1.10759e+06	3.09448e+06	1.62602e+06	2.47928e+06	174930	2.83632e+06	714400	681144	609288	609536	352834	464604
8.63_451.2699m/z	451.27	8.62943	neg	3,7-Dihydroxy-12-oxocholanoic acid	HMDB0000400	Lipids and lipid-like molecules	Steroids and steroid derivatives	Bile acids, alcohols and derivatives	*		52.3	67.1	M+FA-H	C24H38O5	-0.651356	6.01121	0.02209	0.0884367	-0.944224	0.519709	1.42426e+06	2.7405e+06	3.17909e+06	420013	1.63761e+06	861595	1.47171e+06	975556	2.38839e+06	2.9191e+06	3.31833e+06	3.57667e+06	2.61359e+06	1.62694e+06
9.14_390.2767n	435.275	9.13845	neg	7-oxolithocholic acid	LMST04010150	Lipids and lipid-like molecules	Steroids and steroid derivatives	Bile acids, alcohols and derivatives	*		49.9	55.2	M+FA-H, 2M-H, M-H	C24H38O4	-0.893646	5.91102	0.0175036	0.0779861	1.75061	3.36501	1.69411e+06	503448	403576	1.34511e+06	1.00324e+06	2.18275e+06	2.23784e+06	2.99214e+06	171228	652581	239397	168427	1.18015e+06	608902
1.07_132.0246n	150.058	1.07442	pos	THTC	68817	Unclassified	Unclassified	Unclassified			50.8	61.1	M+H, M+NH4	C5H8O2S	0.904943	5.81833	0.0033542	0.0326976	1.80308	3.48965	1.40167e+06	401664	819177	1.46357e+06	950676	2.05959e+06	872448	2.24455e+06	322720	616528	485920	392655	308604	283561
6.97_389.2681m/z	389.268	6.97138	pos	3alpha,9alpha-Dihydroxy-11-oxo-5beta-cholan-24-oic Acid	LMST04010291	Unclassified	Unclassified	Unclassified			54.3	81.1	M+H-H2O	C24H38O5	-1.42831	5.69671	0.00047524	0.0112487	-1.19863	0.435687	717153	1.64603e+06	737285	522450	1.00353e+06	666196	711638	661817	1.49861e+06	2.29756e+06	1.71254e+06	1.91501e+06	1.23132e+06	1.2211e+06
6.40_344.2346n	345.242	6.40182	pos	20-HDoHE	HMDB0060048	Lipids and lipid-like molecules	Fatty Acyls	Fatty acids and conjugates	*		55.2	81.1	M+H-H2O, M+H	C22H32O3	-1.70215	5.56844	0.0272142	0.0981602	-0.891644	0.539	1.37242e+06	2.54624e+06	1.9322e+06	1.27998e+06	1.32175e+06	621987	2.5501e+06	528498	3.63767e+06	2.6455e+06	1.38085e+06	3.18246e+06	2.11655e+06	2.31438e+06
1.07_137.0458m/z	137.046	1.07442	pos	Hypoxanthine	HMDB0000157	Organoheterocyclic compounds	Imidazopyrimidines	Purines and purine derivatives	***	C00262	43.3	22.6	M+H	C5H4N4O	0.38495	5.55015	0.00047247	0.0112216	1.12455	2.18034	1.50279e+06	689244	1.79964e+06	1.23703e+06	1.60917e+06	1.20989e+06	1.83009e+06	1.3309e+06	817483	704022	721852	1.10454e+06	323861	463710
7.04_408.2872n	407.28	7.03558	neg	3alpha,12alpha,15alpha-Trihydroxy-5beta-cholan-24-oic Acid	LMST04010110	Unclassified	Unclassified	Unclassified			46.8	38.9	M-H, 2M-H	C24H40O5	-0.808893	5.42262	0.000814242	0.0147032	-1.17692	0.442294	653113	1.47665e+06	520862	564052	727715	665979	752587	687484	846903	2.01476e+06	1.8125e+06	1.22651e+06	1.54609e+06	1.41315e+06
7.96_470.2748m/z	470.275	7.96248	neg	PGE2-dihydroxypropanylamine	LMFA03010192	Lipids and lipid-like molecules	Fatty Acyls	Eicosanoids			38.6	0.721	M+FA-H	C23H39NO6	-2.69218	5.29081	0.00535687	0.0421322	-4.28334	0.0513556	48037.2	935385	106469	17197.7	48398.8	17404.6	80522.9	18230.4	317656	1.47339e+06	1.86962e+06	628320	873518	449809
0.72_146.1178m/z	146.118	0.71945	pos	N-METHYLISOLEUCINE	44542	Unclassified	Unclassified	Unclassified			50.4	55.3	M+H	C7H15NO2	1.42705	5.2113	0.0224368	0.0892244	1.31552	2.48891	1.45469e+06	584468	1.6956e+06	407138	1.72235e+06	1.135e+06	2.05156e+06	1.71649e+06	147721	327239	1.50289e+06	919143	281788	328029
1.07_153.0407m/z	153.041	1.07442	pos	Oxypurinol	866	Organoheterocyclic compounds	Imidazopyrimidines	Purines and purine derivatives		C07599	45.8	34.4	M+H	C5H4N4O2	-0.00293898	5.16379	0.0271949	0.0981462	1.75752	3.38117	1.2868e+06	380579	540917	815174	629036	2.38572e+06	1.01387e+06	2.3361e+06	331953	512262	543728	431378	222389	241764
0.84_132.0246n	150.058	0.8395	pos	3-methyl sulfolene	96259	Organoheterocyclic compounds	Dihydrothiophenes	Unclassified			39.2	6.12	M+H, M+NH4	C5H8O2S	0.954145	4.98337	0.00105459	0.0169408	1.87304	3.66303	949747	259279	626749	953179	732524	1.28207e+06	617462	1.4865e+06	235369	390332	261486	295511	183184	189790
6.37_469.2804m/z	469.28	6.37217	neg	3a,6b,7a,12a-Tetrahydroxy-5b-cholanoic acid	HMDB0000399	Organic oxygen compounds	Organooxygen compounds	Carbohydrates and carbohydrate conjugates	**	C01094	52.2	62.8	M+FA-H	C24H40O6	-0.636149	4.90032	0.014892	0.0715633	-1.97348	0.254638	310563	1.21963e+06	436187	148797	414544	159029	560232	144588	631704	1.24929e+06	2.63233e+06	1.20798e+06	879646	716801
5.09_386.1508n	385.144	5.08982	neg	Fulvinervin B	LMPK12110179	Lipids and lipid-like molecules	Polyketides	Flavonoids			38.5	1.99	M-H, 2M-H	C25H22O4	-2.61598	4.76316	0.000136325	0.00610835	-1.42091	0.373477	338086	905239	576622	429067	351554	229664	304252	137357	1.1419e+06	1.0007e+06	809907	816582	1.00231e+06	660037
0.63_129.0791n	147.113	0.629	pos	L-Pipecolic acid	HMDB0000716	Organic acids and derivatives	Carboxylic acids and derivatives	Amino acids, peptides, and analogues	***	C00408	54	77.1	M+H, M+NH4	C6H11NO2	1.11323	4.75041	0.00912739	0.0556418	1.29444	2.45282	1.19578e+06	487513	760766	919606	767492	1.64619e+06	1.05031e+06	2.03032e+06	569827	706847	389342	432354	431951	394758
7.52_470.2750m/z	470.275	7.5218	neg	PGD2-dihydroxypropanylamine	LMFA03010191	Lipids and lipid-like molecules	Fatty Acyls	Eicosanoids			39.6	1.55	M+FA-H	C23H39NO6	-2.245	4.72961	0.0240058	0.0922274	-1.36106	0.389297	549204	1.41076e+06	1.4237e+06	37280.5	1.18815e+06	59970.9	522661	63462.3	1.22261e+06	1.23161e+06	2.25451e+06	1.75829e+06	962737	1.03478e+06
3.68_228.1473n	229.155	3.67565	pos	Leucylproline	HMDB0011175	Organic acids and derivatives	Carboxylic acids and derivatives	Amino acids, peptides, and analogues	***		49.4	50.1	M+H-H2O, M+H	C11H20N2O3	-0.5954	4.68427	0.000188187	0.00703056	1.78802	3.45341	810792	234780	777570	857075	675364	1.04371e+06	452540	1.0585e+06	289269	151365	285788	338505	119158	224598
6.38_404.2556n	405.263	6.38092	pos	2,12alpha-Dihydroxy-3-oxo-5beta-chol-1-en-24-oic Acid	LMST04010435	Unclassified	Unclassified	Unclassified			51.8	66.4	M+H-H2O, M+H	C24H36O5	-1.59283	4.68281	5.38174e-05	0.00395701	-1.2348	0.424901	427557	1.00625e+06	605827	306750	553181	311137	507786	280663	869913	1.15196e+06	1.21137e+06	1.05479e+06	901285	848185
0.79_160.1332m/z	160.133	0.78785	pos	METHACHOLINE	43545	Organic nitrogen compounds	Organonitrogen compounds	Quaternary ammonium salts		C07471	49.5	56	M+H	C8H17NO2	0.196116	4.6252	0.000957509	0.0160822	1.48501	2.7992	889349	317715	903604	608985	708990	991056	782232	1.34123e+06	98804.4	220940	492872	501134	283200	309343
5.56_424.2819n	407.279	5.56377	pos	3alpha,7alpha,12alpha,16alpha-tetrahydroxy-5beta-cholan-24-oic Acid	LMST04010448	Unclassified	Unclassified	Unclassified			42.7	20.2	M+H-H2O, M+NH4, M+Na	C24H40O6	-1.31784	4.55887	1.61163e-06	0.0011725	-1.91016	0.266063	188608	708884	317003	93814.3	244831	101204	290427	84365.5	733601	764572	784525	722160	624555	623887
1.07_124.0395m/z	124.039	1.07442	pos	Picolinic acid	HMDB0002243	Organoheterocyclic compounds	Pyridines and derivatives	Pyridinecarboxylic acids and derivatives	***	C10164	40.8	12.4	M+H	C6H5NO2	1.53808	4.4696	0.00207745	0.02508	0.952968	1.93585	1.14616e+06	592072	1.2869e+06	643647	1.08314e+06	1.15069e+06	1.53131e+06	1.1813e+06	621004	600257	730854	771300	440998	388018
7.19_406.2715n	451.27	7.18548	neg	3alpha,7beta-Dihydroxy-6-oxo-5alpha-cholan-24-oic Acid	LMST04010175	Unclassified	Unclassified	Unclassified			50.5	57.6	M-H, M+FA-H	C24H38O5	-0.927747	4.39464	0.0120198	0.0638794	-0.785758	0.580047	874749	1.50807e+06	1.01762e+06	655559	1.02717e+06	753784	1.01768e+06	776683	1.12292e+06	2.41664e+06	1.62773e+06	1.39339e+06	1.30193e+06	1.18578e+06
3.92_143.0735n	144.081	3.9231	pos	6-Methylquinoline	89006	Organoheterocyclic compounds	Quinolines and derivatives	Unclassified			45.1	35.8	M+H, M+NH4	C10H9N	0.164639	4.343	0.0102618	0.0592393	1.98373	3.95515	802179	202819	230718	956129	548057	1.34827e+06	454685	1.27522e+06	189909	102721	302709	152386	212126	257063
6.39_551.2679m/z	551.268	6.39377	neg	DEOXYKHIVORIN	43676	Unclassified	Unclassified	Unclassified			37.8	0	M-H2O-H	C32H42O9	4.99806	4.32484	0.0275616	0.0987135	-5.63273	0.0201548	12717.9	631013	2965.61	2123.38	7368.53	4527.31	52867.6	6455.17	16433.1	780080	311954	89254.2	1.13557e+06	1.45279e+06
5.56_388.2608n	389.268	5.56377	pos	3alpha-Hydroxy-12-oxo-5beta-chol-7-en-24-oic Acid	LMST04010359	Unclassified	Unclassified	Unclassified			46.4	49.3	M+H-H2O, M+H	C24H36O4	-1.38116	4.31514	5.96426e-06	0.00169988	-1.66709	0.314888	217847	691826	348462	135706	284909	114273	326669	97065.4	713187	746767	711076	768643	616139	595143
6.16_847.5568m/z	847.557	6.15833	neg	3a,6b,7b,12a-Tetrahydroxy-5b-cholanoic acid	HMDB0000367	Lipids and lipid-like molecules	Sphingolipids	Glycosphingolipids	*		49.4	70	2M-H	C24H40O6	-1.00357	4.29909	0.0144323	0.0704318	-4.38003	0.0480264	37146.7	773465	82305.4	1935.79	111377	1002.05	25520.6	739.911	370671	466832	1.86558e+06	1.13185e+06	413080	392779
6.40_380.2556n	363.252	6.40182	pos	20-ethyl-PGE2	36221	Lipids and lipid-like molecules	Fatty Acyls	Eicosanoids			53.2	71.8	M+H-H2O, M+Na, M+NH4, M+H	C22H36O5	-1.78109	4.24223	0.0263793	0.0966831	-0.923492	0.527231	751848	1.42603e+06	1.10835e+06	707337	700977	325346	1.37891e+06	290165	2.11692e+06	1.48677e+06	771165	1.73163e+06	1.15723e+06	1.29246e+06
5.79_370.2498n	371.257	5.79193	pos	(20S,22E)-3beta-Hydroxychola-5,16,22-trien-24-oic Acid	LMST04010318	Unclassified	Unclassified	Unclassified			49.4	55.2	M+H-H2O, M+H	C24H34O3	-2.73683	4.23055	5.78249e-06	0.00167762	-1.87261	0.273079	173380	634908	299151	101189	274399	86983.2	198214	80342.7	546149	577356	740970	743060	583662	618251
8.40_389.2681m/z	389.268	8.40357	pos	3beta,9alpha-Dihydroxy-11-oxo-5beta-cholan-24-oic Acid	LMST04010292	Unclassified	Unclassified	Unclassified			54.2	78.9	M+H-H2O	C24H38O5	-1.36806	4.16907	0.00362971	0.0343654	-0.896339	0.537248	598161	1.11338e+06	942607	260698	540934	585220	571947	687559	910264	1.37848e+06	1.23992e+06	1.15025e+06	1.28332e+06	718043
1.23_293.1110n	292.104	1.2302	neg	Galactosyl 4-hydroxyproline	HMDB0029353	Alkaloids and derivatives	Rhoeadine alkaloids	Unclassified			42.2	14.8	M-H, 2M-H	C11H19NO8	-0.11635	4.15992	0.0157664	0.0738274	1.7416	3.34406	872062	260780	542885	1.53984e+06	782097	1.0683e+06	97398.5	1.20185e+06	334395	309388	273926	278476	162775	205718
2.47_297.1210n	298.128	2.4651	pos	Phenethylamine glucuronide	61646	Organic oxygen compounds	Organooxygen compounds	Carbohydrates and carbohydrate conjugates	**	C03033	46.4	35	M+H, M+Na, M+H-H2O	C14H19NO6	-0.695271	4.15629	0.046985	0.130145	2.02239	4.06256	848782	208928	346471	230536	555226	1.69532e+06	533663	1.73147e+06	132624	411710	279250	237349	77241.7	115393
0.59_158.9773m/z	158.977	0.592867	neg	Allitridin	HMDB0031154	Organosulfur compounds	Organic trisulfides	Unclassified			38.8	1.85	M-H2O-H	C6H10S3	3.66004	4.11095	0.000307599	0.00885821	-1.62657	0.323857	201790	623082	291751	275804	217821	74850.5	288983	61527.2	731999	759920	441972	455092	796007	553499
6.56_481.3168m/z	481.317	6.56473	neg	Dihomo-alpha-muricholic acid	LMST04020037	Lipids and lipid-like molecules	Sterol Lipids	Bile acids and derivatives			47.3	39.7	M+FA-H	C26H44O5	-0.692842	4.01916	0.000100372	0.00522292	-2.13423	0.227788	137368	603050	112357	77210.5	226017	87359.1	242227	79035.5	514840	618148	703983	877019	429772	474537
5.13_529.3380m/z	529.338	5.13137	neg	(25S)-5alpha-cholestan-3beta,4beta,6alpha,8beta,15alpha,16beta,26-heptol	LMST01010328	Unclassified	Unclassified	Unclassified			43.1	20	M+FA-H	C27H48O7	-0.447386	3.87637	0.000306758	0.00884319	-1.68362	0.3113	199083	639524	306257	181870	322868	145693	114193	123620	688302	456750	875385	805775	469143	541787
6.37_421.2594m/z	421.259	6.37217	neg	3alpha,7alpha,11alpha-Trihydroxy-12-oxo-5beta-cholan-24-oic Acid	LMST04010415	Unclassified	Unclassified	Unclassified			50.1	56.4	M-H	C24H38O6	-0.378982	3.83547	0.000434567	0.0107584	-1.06996	0.476333	375603	788529	555464	268219	464330	260485	468429	236689	664753	873639	1.02298e+06	800445	707805	661545
2.74_219.1105n	220.118	2.74462	pos	Pantothenic Acid	241	Organic oxygen compounds	Organooxygen compounds	Alcohols and polyols	**	C00864	53.3	68.7	M+H, M+Na	C9H17NO5	-0.686596	3.72689	0.00995036	0.0582319	0.791366	1.73071	957871	553455	529984	1.02031e+06	986844	1.04644e+06	1.13403e+06	1.02962e+06	723562	657344	722155	687700	225596	304374
7.94_905.5363m/z	905.536	7.9414	neg	PI(16:0/20:3(5Z,8Z,11Z))	HMDB0009787	Lipids and lipid-like molecules	Glycerophospholipids	Glycerophosphoinositols	*		40.7	12.5	M+FA-H	C45H81O13P	-3.97803	3.6608	4.85001e-06	0.00167589	-2.41896	0.186991	76444.8	408814	179692	3023.16	75554.2	16025.7	162013	22360.4	353441	383692	470808	369831	466937	408176
6.97_370.2502n	371.258	6.97138	pos	(22E)-3beta-Hydroxychola-5,16,22-trien-24-oic Acid	LMST04010341	Unclassified	Unclassified	Unclassified			49.1	51.8	M+H-H2O, M+H	C24H34O3	-1.54815	3.60693	0.000113988	0.00558172	-0.962655	0.513112	378250	737169	402265	278444	490477	356389	381675	360250	663649	865189	886957	787996	619016	600208
0.72_174.0640n	175.071	0.71945	pos	Formimino-L-glutamic acid	335	Organic acids and derivatives	Carboxylic acids and derivatives	Amino acids, peptides, and analogues	**	C00439	44.5	30.3	M+H-H2O, M+H	C6H10N2O4	-0.267195	3.60271	0.0238228	0.0919454	3.21418	9.28033	498975	53767	166820	385146	249202	907699	171177	1.11381e+06	73812.9	48708.1	59947	62596.3	35089.4	42448.2
1.31_133.1049m/z	133.105	1.3072	pos	2-Heptanethiol	88347	Organosulfur compounds	Thiols	Alkylthiols			37	0	M+H	C7H16S	2.63112	3.59242	0.0175469	0.0781289	1.98031	3.94579	574433	145581	236106	474744	358649	950979	312608	1.11351e+06	120598	237379	154831	146891	106610	107179
6.17_447.2712m/z	447.271	6.16962	pos	3a,7b,21-Trihydroxy-5b-cholanoic acid	HMDB0013192	Lipids and lipid-like molecules	Steroids and steroid derivatives	Androstane steroids	*		40.4	6.71	M+Na	C24H40O6	-1.17116	3.54925	8.35471e-05	0.00486173	-2.12193	0.229739	104903	456619	174204	57347.6	174723	58253.1	110898	53995.4	367410	418726	660456	552183	356648	384294
0.75_219.0975m/z	219.098	0.7537	pos	Glutamylalanine	58173	Organic acids and derivatives	Carboxylic acids and derivatives	Amino acids, peptides, and analogues			45.5	28.8	M+H	C8H14N2O5	-0.106359	3.49721	1.41889e-06	0.0011725	2.06804	4.19316	383924	91559.5	376160	393811	278884	422247	401369	431071	144481	47634.2	90350.7	142384	42299.9	82206.4
15.68_445.1193m/z	445.119	15.6842	pos	3-(3-hydroxyphenyl)-2-phenyl-4-[(E)-2-phenylethenyl]-2,3-dihydro-1-benzofuran-6-ol	HMDB0129161	Phenylpropanoids and polyketides	2-arylbenzofuran flavonoids	Unclassified			37.2	0.691	M+K	C28H22O3	-1.80234	3.44217	0.0202813	0.0843406	1.37382	2.59156	649735	250712	314536	505096	438348	1.0447e+06	446035	1.14969e+06	219153	244496	272510	220003	267832	280278
7.76_346.2502n	347.257	7.76378	pos	6-((Z)-pentadec-10-en-1-yl)salicylic acid	LMPK15040008	Lipids and lipid-like molecules	Polyketides	Phenolic lipids			51.5	62.4	M+H-H2O, M+H	C22H34O3	-1.67904	3.41946	0.0471143	0.130263	0.705866	1.63112	1.20912e+06	741278	482040	1.31226e+06	843442	1.50063e+06	1.4634e+06	1.65292e+06	620883	967452	482223	514242	985044	877825
0.74_189.1233m/z	189.123	0.7366	pos	N-Alpha-acetyllysine	63102	Organic acids and derivatives	Carboxylic acids and derivatives	Amino acids, peptides, and analogues		C12989	53.4	69.9	M+H	C8H16N2O3	-0.100138	3.41906	0.000201192	0.00725183	1.66443	3.16987	451489	142431	491457	344400	329479	560767	347002	635827	175914	133045	134096	176859	115468	119203
6.38_407.2787m/z	407.279	6.38092	pos	(22E)-3α,7α,12α-Trihydroxy-5β-chol-22-en-24-oic Acid	42817	Unclassified	Unclassified	Unclassified			50.3	56.7	M+H	C24H38O5	-1.3266	3.41342	0.0406994	0.120662	-2.52593	0.173628	105635	608399	132128	54281.8	170151	51373.5	160080	65795.9	153809	657157	1.61461e+06	489784	428862	306173
9.35_500.3135n	499.306	9.35097	neg	Ganoderic acid beta	HMDB0033234	Lipids and lipid-like molecules	Prenol lipids	Triterpenoids	*		42.3	15	M-H, M+FA-H	C30H44O6	-0.57841	3.32912	0.00225912	0.0264755	-2.24926	0.210332	78302.1	372279	134374	50059.8	185854	28344.3	37164.2	34016.4	241088	594309	269872	179900	485329	463177
6.37_513.3431m/z	513.343	6.37217	neg	Arapaimol-B	LMST04030005	Lipids and lipid-like molecules	Sterol Lipids	Bile acids and derivatives			47.1	39.7	M+FA-H	C27H48O6	-0.35588	3.30929	0.000134918	0.00610463	-1.69419	0.309029	141696	458522	150409	109770	240499	103367	147578	98556.5	402623	340276	552389	651718	390882	413243
8.24_448.3183n	431.315	8.237	pos	Asperagenin	HMDB0034293	Lipids and lipid-like molecules	Prenol lipids	Triterpenoids	*		51.4	64.3	M+H-H2O, M+H	C27H44O5	-1.18725	3.28107	0.00531864	0.0420311	-1.35191	0.391774	219021	559049	150005	132231	205427	163379	490069	173013	283806	877128	590262	527974	588360	486764
8.22_466.3289n	465.322	8.22412	neg	(25S)-2beta,3alpha,7alpha,12alpha-tetrahydroxy-5beta-cholestan-26-oic acid	LMST04030190	Lipids and lipid-like molecules	Sterol Lipids	Bile acids and derivatives			45.2	30.8	M-H, 2M-H, M+FA-H	C27H46O6	-1.15938	3.27568	0.00878627	0.0545684	-1.39334	0.380684	211125	554594	140595	138566	165099	145146	505989	171355	272283	909574	554127	476812	654774	459994
12.72_325.1839m/z	325.184	12.7187	neg	4-Dodecylbenzenesulfonic Acid	HMDB0059915	Benzenoids	Benzene and substituted derivatives	Benzenesulfonic acids and derivatives			38.9	2.52	M-H	C18H30O3S	-1.26934	3.26067	0.0166381	0.0759036	0.885909	1.84793	777029	420487	739190	579826	465938	922613	660522	1.29409e+06	367463	384213	515326	338881	478059	438977
0.75_398.1301m/z	398.13	0.745317	neg	Oxmetidine	69232	Organoheterocyclic compounds	Benzodioxoles	Unclassified		C11803	36.8	0	M-H	C19H21N5O3S	2.26771	3.25627	0.00126398	0.0187267	2.35026	5.09917	385713	75642.4	383807	459755	557617	159995	542931	210175	130954	61064.1	73218.9	92511.1	44108.4	51998
1.07_295.1272n	318.12	1.07442	pos	N6,N6-Dimethyladenosine	65975	Unclassified	Unclassified	Unclassified			38.6	0	M+H-H2O, M+Na	C12H17N5O4	-3.04019	3.22972	5.48943e-05	0.00400424	1.65411	3.14729	383822	121953	359158	340066	308971	410642	336049	548042	109725	168608	139929	156459	64878	92120.3
6.57_446.3027n	429.299	6.57088	pos	(R)-4-((3S,5R,8R,9S,10S,13R,14S,17R)-3-hydroxy-4,4,10,13,14-pentamethyl-7,11-dioxohexadecahydro-1H-cyclopenta[a]phenanthren-17-yl)pentanoic acid	96289	Unclassified	Unclassified	Unclassified			47.2	44.3	M+H-H2O, M+H	C27H42O5	-1.15167	3.22922	9.55538e-05	0.00514907	-2.098	0.233581	90651.9	388096	97087.6	56513.6	147473	65558.3	119435	57844.3	311180	396450	522804	519578	281653	296907
11.90_262.2293n	280.263	11.8967	pos	Farnesyl acetone	265036	Unclassified	Unclassified	Unclassified			47.5	42.2	M+H, M+NH4, M+H-H2O	C18H30O	-1.41058	3.20144	0.0457659	0.128308	0.626661	1.54399	1.10064e+06	712853	627439	1.21029e+06	913570	1.41145e+06	788280	1.65278e+06	568894	747858	952671	583905	739833	683955
13.37_426.3498n	427.357	13.3706	pos	(3beta,23E)-3-Hydroxy-27-norcycloart-23-en-25-one	HMDB0037382	Lipids and lipid-like molecules	Steroids and steroid derivatives	Cycloartanols and derivatives	*		51.5	62.2	M+H-H2O, M+H	C29H46O2	0.00181079	3.16394	0.00661731	0.046657	2.51284	5.70744	386804	67771.8	327693	449458	736568	111006	480274	215823	19794.4	49057.8	172174	105571	15787.9	44245.6
13.12_410.3541n	411.362	13.1207	pos	22-Dehydroclerosterol	HMDB0034078	Lipids and lipid-like molecules	Steroids and steroid derivatives	Stigmastanes and derivatives	*		51	67.9	M+H-H2O, M+H	C29H46O	-1.85452	3.1524	0.0320553	0.106733	1.61404	3.06107	539508	176248	504678	468678	1.06927e+06	160484	782250	251693	99823.5	134741	324384	321703	69463	107374
7.77_466.3288n	465.322	7.77448	neg	3alpha,7alpha,12alpha,22-Tetrahydroxy-5beta-cholestan-26-oic acid	LMST04030043	Unclassified	Unclassified	Unclassified			49.9	56.4	M-H, 2M-H, M+FA-H	C27H46O6	-1.42066	3.1259	0.0353272	0.112375	-1.87517	0.272595	130299	477994	59664.5	55074.2	103082	72351.6	410447	81174.3	221899	1.09647e+06	300926	292354	520665	435651
6.17_442.3156m/z	442.316	6.16962	pos	2beta,3alpha,7alpha,12alpha-Tetrahydroxy-5beta-cholan-24-oic Acid	LMST04010115	Unclassified	Unclassified	Unclassified			45.3	31.3	M+NH4	C24H40O6	-1.60741	3.09753	0.000278975	0.00847533	-2.24429	0.211058	75494.1	357694	131682	34091	138684	34806.7	81680.4	32020.7	338025	355460	508808	475066	219541	249267
10.19_308.1984n	307.191	10.187	neg	ent-9-B1-PhytoP	LMFA02030026	Lipids and lipid-like molecules	Fatty Acyls	Octadecanoids			46.8	38.2	M-H, 2M-H, M-H2O-H	C18H28O4	-1.08443	3.09322	0.0233296	0.0909796	1.92428	3.79547	456481	120270	330535	332663	193372	742375	217016	922925	176098	195702	42449.6	129753	99889.2	77728.2
7.06_487.3060m/z	487.306	7.05723	neg	Verruculotoxin	68439	Unclassified	Unclassified	Unclassified			36.9	0	2M-H	C15H20N2O	-3.88679	3.0197	1.58714e-05	0.00229728	-1.87999	0.271685	81536.9	300116	145585	101665	98113.8	46346.4	44824.4	52686.1	314635	373531	205445	278234	327272	301578
6.49_489.3194m/z	489.319	6.48752	pos	3alpha,7alpha,12alpha,24-Tetrahydroxy-5alpha-cholestan-26-oic acid	LMST04030044	Unclassified	Unclassified	Unclassified			47.4	44.3	M+Na	C27H46O6	1.5471	3.01942	2.91764e-06	0.00137658	-1.54385	0.342968	117633	342985	190781	105355	155295	72353.2	110409	71605.6	376060	350128	293340	387974	324679	325732
1.45_252.0857n	275.075	1.4472	pos	Nebularine	HMDB0029956	Nucleosides, nucleotides, and analogues	Purine nucleosides	Unclassified		C01736	42.5	14.6	M+Na, M+K, M+H	C10H12N4O4	-0.562131	3.01329	0.00999253	0.0583713	0.998533	1.99797	603417	302015	456724	583194	538675	719313	372798	949796	312072	501978	200792	308312	272231	216707
6.31_422.2660n	467.265	6.30828	neg	3alpha,6alpha,12alpha-Trihydroxy-7-oxo-5beta-cholan-24-oic Acid	LMST04010274	Unclassified	Unclassified	Unclassified			50.3	58.1	M-H2O-H, M+FA-H	C24H38O6	-1.9752	2.98754	0.0023357	0.0269787	-0.953875	0.516244	293269	568082	446162	184772	425261	209258	294663	199498	568466	663390	663548	666390	432567	414129
1.11_189.0637n	190.071	1.11012	pos	N-Acetyl-L-glutamic acid	3325	Organic acids and derivatives	Carboxylic acids and derivatives	Amino acids, peptides, and analogues	**	C00624	54.7	75.2	M+H, M+Na	C7H11NO5	0.114729	2.98713	1.06022e-05	0.00198046	1.62717	3.08907	325598	105403	354291	230973	311747	296855	333511	426211	103311	109335	114104	128613	86790.4	90267.5
7.10_485.2211m/z	485.221	7.09958	neg	SR 12813	70985	Unclassified	Unclassified	Unclassified			38.3	0	M-H2O-H	C24H42O7P2	-3.32778	2.95718	0.0366202	0.114294	-2.00347	0.2494	122423	490869	125705	78036.2	126099	90658.6	235734	78304	202465	620995	1.18736e+06	335403	309215	289775
1.46_262.1294m/z	262.129	1.45952	neg	Propionylcarnitine	HMDB0000824	Lipids and lipid-like molecules	Fatty Acyls	Fatty acid esters	*	C03017	42.1	12.8	M+FA-H	C10H19NO4	-0.892758	2.92508	0.0349483	0.111684	2.14718	4.42961	388593	87726.2	157451	110679	264617	733772	267219	797818	61113.8	145950	113232	116518	37459.6	52082.9
0.06_271.2628m/z	271.263	0.06305	pos	Margaric acid	LMFA01010017	Lipids and lipid-like molecules	Fatty Acyls	Fatty acids and conjugates	*		44.1	25.3	M+H	C17H34O2	-1.27376	2.92	0.0498263	0.134377	0.904168	1.87147	701648	374919	408435	576946	423173	1.10139e+06	494078	1.20587e+06	319434	375132	390750	340424	426911	396862
1.43_251.1018n	252.109	1.42772	pos	5'-Deoxyadenosine	63895	Nucleosides, nucleotides, and analogues	5'-deoxyribonucleosides	Unclassified	*	C05198	54.3	80.8	M+H, M+Na, M+K	C10H13N5O3	-0.059508	2.91371	0.00824934	0.0528306	-1.24823	0.420964	187106	444470	156270	176741	200675	157101	234470	197376	308044	296999	336432	391260	780951	553135
6.16_869.5389m/z	869.539	6.15833	neg	PI(14:0/19:0)	LMGP06010068	Lipids and lipid-like molecules	Glycerophospholipids	Glycerophosphoinositols			43.5	23	M+FA-H	C42H81O13P	-0.893934	2.88215	0.0122747	0.0645638	-4.24888	0.052597	17920.6	340715	40517.3	1.01138e-05	55179.1	1.01138e-05	11827.1	1.01138e-05	167911	210192	807565	485323	194967	178331
9.36_500.3131n	501.32	9.36213	pos	Ganolucidic acid D	90603	Organoheterocyclic compounds	Imidolactams	Unclassified	*		51.6	63.3	M+H, M+Na, M+H-H2O	C30H44O6	-1.40584	2.88104	0.00334296	0.0326343	-2.20531	0.216839	61867.8	285317	100244	42115.7	146190	23995	31243.6	27418.9	174349	456861	198114	131330	390610	360640
1.15_313.1165n	314.123	1.14703	pos	Tyramine glucuronide	HMDB0010328	Organic oxygen compounds	Organooxygen compounds	Carbohydrates and carbohydrate conjugates	**	C03033	49.7	53.1	M+H-H2O, M+H	C14H19NO7	1.17506	2.86499	0.0339736	0.109862	1.76426	3.39699	407270	119892	221600	108833	286168	746302	307421	773298	92052.3	192758	145313	154900	51109.4	83217
1.07_247.1288m/z	247.129	1.07442	pos	Glu-Val	96281	Organic acids and derivatives	Carboxylic acids and derivatives	Amino acids, peptides, and analogues			44.6	26.8	M+H	C10H18N2O5	-0.272378	2.82984	5.11874e-05	0.00386647	1.15152	2.22148	383831	172781	513117	376283	398765	331316	356375	327133	185235	135740	197323	218709	135321	164361
2.06_165.0777n	164.07	2.055	neg	L-Phenylalanine	HMDB0000159	Organic acids and derivatives	Carboxylic acids and derivatives	Amino acids, peptides, and analogues	***	C00079	49.2	64.6	M-H, M+FA-H, 2M-H	C9H11NO2	-7.96201	2.82813	0.0222304	0.08871	1.99607	3.98911	367252	92063.6	146113	301574	226701	628659	181519	718945	70238.1	184565	103376	77181.8	61441.1	55579.3
7.33_424.2822n	447.271	7.32778	pos	2β,3α,7α,12α-Tetrahydroxy-5β-cholan-24-oic Acid	42709	Unclassified	Unclassified	Unclassified			44.1	36.5	M+H, M+Na, M+NH4	C24H40O6	-0.64926	2.82123	0.000342357	0.00934334	-1.41081	0.376099	139910	372003	186815	86016.1	189038	98294.2	186155	93142	380170	395402	362977	532239	298676	262557
1.92_215.1390m/z	215.139	1.92052	pos	Prolyl-Valine	HMDB0029030	Organic acids and derivatives	Carboxylic acids and derivatives	Amino acids, peptides, and analogues			41.6	11.1	M+H	C10H18N2O3	-0.173989	2.81438	3.91349e-05	0.00338101	1.70365	3.25724	296583	91053.4	379344	326350	257006	311598	193815	311384	114483	56664.2	103449	134310	45040.8	92372.4
1.43_126.0433n	127.05	1.42772	pos	Thymine	290	Organoheterocyclic compounds	Diazines	Pyrimidines and pyrimidine derivatives	**	C00178	52	69.1	M+H-H2O, M+H	C5H6N2O2	2.82444	2.80645	0.0094424	0.0564787	1.95998	3.89057	325771	83733.5	140801	279388	212296	543038	210625	568480	97919.1	70279.5	104214	104083	45536.2	80368.7
6.99_428.2921n	429.299	6.992	pos	1,25-Dihydroxy-24-oxo-16-ene-vitamin D3	LMST03020608	Lipids and lipid-like molecules	Sterol Lipids	Secosteroids			43.1	24.7	M+H-H2O, M+H	C27H40O4	-1.20807	2.79541	1.03082e-06	0.0011725	-2.14108	0.22671	58942.7	259992	76012.4	33356.2	72457.6	36462.6	104231	31136.2	245262	254702	280972	322338	229400	227276
6.09_567.2627m/z	567.263	6.09412	neg	Irinotecan	HMDB0014900	Alkaloids and derivatives	Camptothecins	Unclassified	**	C16641	39.9	12	M-H2O-H	C33H38N4O6	2.45976	2.77987	0.00367684	0.0345278	-1.27985	0.411837	156401	379763	120881	219575	164259	166939	71231.7	195518	186895	402517	299852	332773	508004	548538
1.27_195.0896n	196.097	1.26703	pos	Metyrosine	HMDB0014903	Phenylpropanoids and polyketides	Phenylpropanoic acids	Unclassified		C07921	42.2	12.7	M+H, M+Na	C10H13NO3	0.088539	2.77218	0.000529646	0.0117895	-2.49648	0.177208	49169.9	277470	44638.8	13343.2	159658	11113.8	58485	7781.27	369093	146026	229183	403771	237685	279060
0.50_223.0634m/z	223.063	0.498783	pos	Harmalan	HMDB0029834	Alkaloids and derivatives	Harmala alkaloids	Unclassified			38.8	2.34	M+K	C12H12N2	1.01031	2.76958	0.0261894	0.0964732	1.12799	2.18555	493690	225889	250778	428226	304807	786369	363195	828769	195122	227403	233416	201965	255329	242098
8.76_407.2787m/z	407.279	8.75977	pos	3α,12α,15β-Trihydroxy-5β-chol-8(14)-en-24-oic Acid	42935	Unclassified	Unclassified	Unclassified			51.5	63.2	M+H	C24H38O5	-1.29688	2.76125	0.0121446	0.0642214	-0.657067	0.634166	467459	737123	699568	164527	417804	416304	595293	511257	589558	743511	774955	899994	788582	626138
1.29_173.1164n	174.124	1.28737	pos	L-NIO	62971	Unclassified	Unclassified	Unclassified			39.4	5.18	M+H, M+Na	C7H15N3O2	-0.257795	2.74455	0.00689814	0.0477465	-1.95234	0.258397	91290.8	353297	119423	13166.6	160121	25478.7	202935	26620.3	660964	261009	305693	442499	212827	236790
7.96_826.5576m/z	826.558	7.96248	neg	PS(17:1(9Z)/22:2(13Z,16Z))	LMGP03010275	Lipids and lipid-like molecules	Glycerophospholipids	Glycerophosphoserines			39.8	14.4	M-H	C45H82NO10P	-3.37353	2.72444	0.00077197	0.0142946	-5.10944	0.0289671	6293.45	217262	18798.2	1.01138e-05	1552.79	1.01138e-05	17409.7	1.01138e-05	82669.8	306302	373393	182281	224636	134290
5.36_611.3430m/z	611.343	5.35678	pos	3'-N-Acetyl-4'-O-(14-methylpentadecanoyl)fusarochromanone	HMDB0038564	Organoheterocyclic compounds	Benzopyrans	1-benzopyrans			38.4	0.277	M+K	C33H52N2O6	-4.68829	2.69913	0.000637569	0.0128523	-1.4888	0.356309	105965	297395	135775	102528	143198	44280.9	165818	44188.4	268502	234889	315640	217698	442663	304980
0.82_145.0129m/z	145.013	0.8184	neg	Oxoglutaric acid	HMDB0000208	Organic acids and derivatives	Keto acids and derivatives	Gamma-keto acids and derivatives	***	C00026	50.5	63.4	M-H	C5H6O5	-9.03233	2.69819	7.95608e-05	0.00470472	2.3821	5.21296	236541	45375.6	245605	303280	175008	201253	157896	336202	58395.6	51054.1	45828.3	62190.8	32469.4	22315.1
0.67_265.1117m/z	265.112	0.666367	pos	Thiamine	229	Organoheterocyclic compounds	Diazines	Pyrimidines and pyrimidine derivatives	**	C00378	50.6	59.5	M+H	C12H16N4OS	-0.271957	2.69167	0.019597	0.082914	1.60964	3.05176	352280	115435	150135	349594	220487	638404	204388	550673	94203.5	123250	146804	211081	59698.4	57574
1.33_261.1444m/z	261.144	1.32752	pos	Isoleucyl-Glutamate	HMDB0028906	Organic acids and derivatives	Carboxylic acids and derivatives	Amino acids, peptides, and analogues			46.1	34.7	M+H	C11H20N2O5	-0.422341	2.69165	0.000164638	0.00666411	1.29414	2.45231	329626	134414	437375	334153	382432	272742	289347	261705	163126	97476.7	176669	178173	76051.8	114988
9.50_420.3239n	465.321	9.49947	neg	Dihomochenodeoxycholic acid	LMST04020032	Lipids and lipid-like molecules	Sterol Lipids	Bile acids and derivatives			42.6	15.6	M-H, M+FA-H	C26H44O4	-0.189437	2.6776	0.0104884	0.0598229	-1.95813	0.257361	77581.9	301451	44516.5	48630.5	79003.7	63248	165535	64557.7	156266	627419	239274	203001	316229	266520
1.25_257.0276m/z	257.028	1.24975	neg	Suprofen S-oxide	HMDB0060924	Organic oxygen compounds	Organooxygen compounds	Carbonyl compounds			38.5	3.24	M-H2O-H	C14H12O4S	-0.507267	2.67329	0.00520912	0.0415377	2.68214	6.41807	245334	38225.6	89665.9	151561	123987	397686	299559	409548	34444.1	34515.3	60330	35220.3	21072	43771.8
7.29_486.2969n	487.304	7.28758	pos	Hydrocortisone cypionate	41876	Lipids and lipid-like molecules	Sterol Lipids	Steroids		C08176	46.2	41.6	M+H, M+Na	C29H42O6	-2.64235	2.67193	2.89078e-05	0.00303199	-1.95844	0.257307	61664.1	239652	89855.8	63034.1	90360.6	35241.3	55638.2	35855	299479	271531	136976	244408	236421	249099
0.70_119.0587n	120.066	0.702483	pos	AMINOHYDROXYBUTYRIC ACID	44197	Unclassified	Unclassified	Unclassified			50	55.7	M+H-H2O, M+H	C4H9NO3	3.65785	2.66916	0.000430631	0.0107158	0.927069	1.90141	376689	198110	322171	305204	400022	398990	453031	380713	206909	132307	298282	243595	135831	171738
7.42_503.3009m/z	503.301	7.41775	neg	Pubesenolide	HMDB0033728	Lipids and lipid-like molecules	Prenol lipids	Triterpenoids	*		44.8	34.3	M+FA-H	C28H42O5	-1.17291	2.65332	2.35108e-05	0.00283833	-1.88486	0.27077	64809.4	239352	108570	93034.6	102286	27306	24440.9	33218.9	250960	243431	157028	267543	250283	266866
4.96_383.1280m/z	383.128	4.96385	neg	cis-and-trans-Inophyllolide	48384	Lipids and lipid-like molecules	Polyketides	Flavonoids			37.8	0	M-H2O-H	C25H22O5	-2.20062	2.6337	6.93691e-06	0.00179837	-1.66165	0.316078	78607	248694	99284	78002.4	108588	52669.1	103913	29184.6	243257	210407	278631	200059	290857	268957
8.05_465.3214m/z	465.321	8.04752	neg	3Alpha,7Alpha,12Alpha-trihydroxy-27-nor-5Beta-cholestan-24-one	LMST04020001	Unclassified	Unclassified	Unclassified			45.5	31.9	M+FA-H	C26H44O4	-1.79706	2.61538	0.00208186	0.0250937	-1.47494	0.359748	118062	328180	83934.9	67092.7	140491	72404.2	266505	77945.4	200382	481237	388257	336850	291821	270534
7.96_851.5434m/z	851.543	7.96248	neg	PI(P-20:0/18:4(6Z,9Z,12Z,15Z))	LMGP06030073	Lipids and lipid-like molecules	Glycerophospholipids	Glycerophosphoinositols			39.7	14.9	M-H2O-H	C47H83O12P	-1.16126	2.61141	0.00321	0.0320537	-4.80789	0.035701	7853.81	219989	20688	1.01138e-05	3075.36	1.01138e-05	23359.5	1.01138e-05	82964.8	350397	421005	171481	172171	121915
6.72_405.2630m/z	405.263	6.71903	pos	7a,12a-Dihydroxy-3-oxo-4-cholenoic acid	5436	Lipids and lipid-like molecules	Steroids and steroid derivatives	Bile acids, alcohols and derivatives	*	C15568	52.8	69.7	M+H	C24H36O5	-1.33369	2.60476	0.000464416	0.0110874	-0.926106	0.526277	216118	410654	269577	152421	247601	173130	290839	163138	331329	462055	515593	432129	372752	350068
6.28_446.3027n	447.31	6.27558	pos	3-Dehydro-2-deoxyecdysone	64609	Unclassified	Unclassified	Unclassified			46.4	38.7	M+H-H2O, M+H	C27H42O5	-1.09494	2.59874	0.00150153	0.0207868	-1.52601	0.347238	113819	327783	211038	78062.1	143975	74374.5	111683	63779.8	302085	277233	492612	426342	226654	241774
6.70_503.2978m/z	503.298	6.69843	pos	Pterosterone	67218	Unclassified	Unclassified	Unclassified			38.5	0	M+Na	C27H44O7	-0.34986	2.58964	0.000143815	0.00630132	-1.4525	0.365386	108954	298189	174405	84984.1	156181	59861.7	122658	55636.4	304117	263396	333468	397031	236780	254343
1.27_268.0806n	267.073	1.2705	neg	Inosine	84	Nucleosides, nucleotides, and analogues	Purine nucleosides	Unclassified	**	C00294	50.4	65	M-H, M+FA-H, 2M-H	C10H12N4O5	-0.634358	2.56773	0.0112898	0.0619649	2.62915	6.18662	275262	44493.1	470395	81066.3	211781	385360	62376.5	440593	29049.1	19469.6	47263.1	40120.3	72378.2	58678.5
1.00_136.0619m/z	136.062	0.999117	pos	Adenine	HMDB0000034	Organoheterocyclic compounds	Imidazopyrimidines	Purines and purine derivatives	***	C00147	45.6	31.3	M+H	C5H5N5	0.726031	2.54273	0.0203044	0.084386	-1.46357	0.362594	132645	365823	71808.2	55757.9	126913	62045.4	381579	97769.6	172326	225311	486091	272839	589054	449321
5.65_484.3391n	507.329	5.64648	pos	(25S)-5alpha-cholestan-3beta,6alpha,7beta,8beta,15alpha,16beta,26-heptol	LMST01010327	Unclassified	Unclassified	Unclassified			45.9	36.4	M+H-H2O, M+Na	C27H48O7	-1.9157	2.53634	6.26335e-05	0.00418893	-1.77406	0.292384	73149	250181	126884	74294.4	107688	37550.5	57588.4	34888.6	269706	203618	301504	319844	192322	214092
5.65_625.3584m/z	625.358	5.64648	pos	Spongipregnoloside B	LMST02030218	Lipids and lipid-like molecules	Sterol Lipids	Steroids			48.7	45.6	M+H	C33H52O11	0.33059	2.52805	0.000828978	0.0148432	-1.30792	0.403902	123299	305269	154126	95105.5	161122	55733.4	225028	48677.4	276036	205716	368322	271274	366387	343877
4.51_260.1257n	283.115	4.51203	pos	Glycerol tripropanoate	88776	Lipids and lipid-like molecules	Glycerolipids	Triradylcglycerols	*		39.6	1.87	M+Na, M+K, M+H, M+H-H2O	C12H20O6	-0.997439	2.52628	0.0062993	0.045594	-2.30957	0.201721	55406	274666	117158	50221.9	61224	21011.6	68139.2	14681.5	483648	148561	150571	448254	187070	229894
4.15_263.1392m/z	263.139	4.14587	pos	Tyrosyl-Valine	HMDB0029118	Organic acids and derivatives	Carboxylic acids and derivatives	Amino acids, peptides, and analogues			42.3	17.6	M+H-H2O	C14H20N2O4	0.762522	2.52323	3.37711e-05	0.00325308	1.24179	2.36492	284617	120350	329746	301570	251654	306660	195979	322095	144845	93530.2	120477	148219	90656.2	124371
11.12_509.3480n	510.355	11.1183	pos	LysoPC(17:0)	HMDB0012108	Lipids and lipid-like molecules	Glycerophospholipids	Glycerophosphocholines	***	C04230	54.5	75.6	M+H, M+Na	C25H52NO7P	-0.305406	2.52085	0.0104296	0.0597127	-0.96422	0.512555	236555	461521	196947	124166	291901	280184	146705	379428	339036	568728	687390	451400	425269	297305
7.48_895.5926m/z	895.593	7.48022	neg	PI(O-16:0/20:1(11Z))	LMGP06020013	Lipids and lipid-like molecules	Glycerophospholipids	Glycerophosphoinositols			40.2	7.37	M+FA-H	C45H87O12P	1.05182	2.51579	0.000104611	0.00536565	-2.31447	0.201036	40715.2	202526	99050.4	12722.5	100587	6065.21	16518.6	9347.49	171304	257579	140459	245552	212930	187335
7.79_431.3150m/z	431.315	7.78528	pos	2,22-Dideoxy-3-dehydroecdysone	64607	Unclassified	Unclassified	Unclassified			54.7	79.2	M+H	C27H42O4	-1.38573	2.48684	0.0459808	0.128584	-1.96199	0.256674	78641.1	306385	31114	28780.2	56318.1	42966.8	264976	47691.1	119592	741805	193361	168956	335981	278616
9.01_465.3214m/z	465.321	9.01242	neg	Dihomodeoxycholic acid	LMST04020031	Lipids and lipid-like molecules	Sterol Lipids	Bile acids and derivatives			47	39.9	M+FA-H	C26H44O4	-1.78854	2.48256	0.0234956	0.0913072	-2.41926	0.186951	46826	250471	35320.3	37627	45704.7	40577.6	72889.1	48837.2	145343	617823	113337	165839	250297	210189
0.80_243.0619m/z	243.062	0.8005	neg	Uridine	HMDB0000296	Nucleosides, nucleotides, and analogues	Pyrimidine nucleosides	Unclassified	**	C00299	50.5	55.4	M-H	C9H12N2O6	-1.34616	2.47418	0.00150546	0.02081	2.4731	5.55236	214847	38694.7	281558	128911	157773	231530	120053	369257	59512.9	30497.2	29654.9	63554.1	25465.3	23483.8
6.56_487.3058m/z	487.306	6.56473	neg	Rhombifoline	68574	Unclassified	Unclassified	Unclassified			36.8	0	2M-H	C15H20N2O	-4.22854	2.45828	0.000108591	0.00544357	-2.37517	0.192754	36391.9	188800	72754.8	45287.1	47722.5	17799.1	15672.7	19114.9	252010	203289	85187.5	178353	199199	214761
4.69_348.2297n	349.237	4.68885	pos	17alpha,21-Dihydroxypregnenolone	HMDB0006762	Lipids and lipid-like molecules	Steroids and steroid derivatives	Hydroxysteroids	**	C05487	47	40	M+H-H2O, M+H	C21H32O4	-1.01957	2.44833	0.000169071	0.00667344	-0.716551	0.608551	239595	393714	302473	191793	295686	202453	255922	189240	395658	441966	386408	336274	371801	430175
1.09_118.0421n	136.076	1.09148	pos	Benzofuran	70116	Organoheterocyclic compounds	Benzofurans	Unclassified		C14512	49.4	51.7	M+H, M+NH4	C8H6O	2.1322	2.43588	0.023801	0.0919016	1.89725	3.72502	279680	75081.6	120758	222677	152803	483438	152419	545987	54929.9	128194	82327.6	70337.1	56958.4	57743
0.50_137.1323m/z	137.132	0.498783	pos	p-Mentha-2,4-diene	92891	Lipids and lipid-like molecules	Prenol lipids	Monoterpenoids	*		44.4	24.6	M+H	C10H16	-0.98162	2.43374	0.0179178	0.0789339	1.11413	2.16464	380650	175849	192127	429951	266606	641887	241753	511575	154286	170293	177500	159312	201385	192319
7.49_370.2502n	371.258	7.49363	pos	3-Oxo-5β-chola-8(14),11-dien-24-oic Acid	42910	Unclassified	Unclassified	Unclassified			37.2	0	M+H-H2O, M+H	C24H34O3	-1.68053	2.43299	0.000107459	0.0054212	-1.43889	0.368851	94311.3	255689	144904	47363.4	106499	66625.6	118417	82059.6	222387	314172	309212	284232	213171	190963
10.48_265.1477m/z	265.148	10.4793	neg	6,7-Dihydro-4-(hydroxymethyl)-2-(p-hydroxyphenethyl)-7-methyl-5H-2-pyrindinium	89304	Benzenoids	Phenols	1-hydroxy-2-unsubstituted benzenoids			38	0	M-H2O-H	C18H22NO2+	1.75721	2.43183	0.0114992	0.0624938	0.924251	1.8977	390083	205556	208537	513719	259596	422898	364704	571045	203087	145344	264961	193037	213385	213520
1.47_246.1336m/z	246.134	1.46642	pos	Depdecin	LMFA05000013	Lipids and lipid-like molecules	Fatty Acyls	Fatty alcohols			44.8	28.5	M+NH4	C11H16O5	-0.130384	2.4318	0.0343369	0.110548	1.72937	3.31582	297700	89781.6	141963	105940	211525	548367	212464	565941	77705.6	138468	101401	112502	46898.7	61713.7
6.74_424.2819n	425.289	6.7391	pos	3a,6b,7b,12b-Tetrahydroxy-5b-cholanoic acid	5366	Lipids and lipid-like molecules	Steroids and steroid derivatives	Bile acids, alcohols and derivatives	*		45.1	39.7	M+H, M+Na	C24H40O6	-1.41555	2.41644	0.00016296	0.00663504	-1.13393	0.455672	135905	298252	202742	85876.3	145121	93760.9	199365	88565.6	318416	316008	332254	328396	241809	252629
0.72_308.1449m/z	308.145	0.71945	pos	N-Succinyl-L,L-2,6-diaminopimelate	HMDB0012267	Organic acids and derivatives	Carboxylic acids and derivatives	Amino acids, peptides, and analogues	**	C04421	43.3	37	M+NH4	C11H18N2O7	-1.03647	2.41181	0.024074	0.0922901	1.22395	2.33586	332876	142507	262299	110511	251263	522036	300018	551130	163720	126594	173138	193947	83662.8	113981
7.91_414.2991m/z	414.299	7.9105	pos	N-gamma-linolenoyl dopamine	LMFA08020273	Lipids and lipid-like molecules	Fatty Acyls	Fatty amides			38.2	0	M+H	C26H39NO3	-2.89124	2.41	0.000730866	0.0138774	-3.37113	0.0966471	17351.2	179531	35826.6	3118.29	15723	5816.47	37399.6	6223.03	84232.8	265087	286714	130887	184206	126060
9.49_466.3292n	489.319	9.4875	pos	2beta,3alpha,7alpha,12alpha-Tetrahydroxy-5beta-cholestan-26-oic acid	LMST04030042	Unclassified	Unclassified	Unclassified			47.1	40.1	M+H, M+NH4, M+Na, M+H-H2O	C27H46O6	-0.447429	2.38099	0.0109524	0.0609235	-2.00245	0.249577	59259.6	237440	37616.3	30654.3	58637.7	42835.3	137289	48524.6	119233	497157	181909	172281	253266	200796
0.70_166.0532m/z	166.053	0.702483	pos	L-Methionine S-oxide	63430	Organic acids and derivatives	Carboxylic acids and derivatives	Amino acids, peptides, and analogues	**	C02989	53.2	69	M+H	C5H11NO3S	-0.240837	2.36381	0.0033204	0.0325748	1.44391	2.72056	245604	90276.9	245223	120731	214812	279416	226759	386684	84445.6	59270.1	169221	124462	45069.5	59193.1
0.48_152.1200n	153.127	0.480467	pos	3E,7Z-Decadien-2-one	98157	Lipids and lipid-like molecules	Fatty Acyls	Oxygenated hydrocarbons			50	52.4	M+H-H2O, M+H	C10H16O	-0.538627	2.35675	0.0318231	0.106322	1.0453	2.06379	390615	189271	202528	353443	248352	655498	267789	616082	164480	183771	200494	162212	215989	208680
0.82_113.0349m/z	113.035	0.822333	pos	Uracil	258	Organoheterocyclic compounds	Diazines	Pyrimidines and pyrimidine derivatives	**	C00106	51.3	65.6	M+H	C4H4N2O2	3.39674	2.3514	0.0223141	0.0889054	1.40733	2.65246	293998	110840	165794	177567	192567	472560	221570	533932	94379.6	134526	132808	130516	76892.5	95916.8
7.95_1049.1841m/z	1049.18	7.9514	pos	Glochiin C1	LMPK12020115	Lipids and lipid-like molecules	Polyketides	Flavonoids			36.6	0	M+H	C48H40O27	1.11968	2.32748	0.0058621	0.0441711	-7.04493	0.00757296	1321.7	174528	5095.07	1.01138e-05	1.01138e-05	1.01138e-05	2835.11	1.01138e-05	49653.4	282926	362307	98646.9	150521	103116
9.51_430.3077n	431.315	9.50887	pos	Pennogenin	LMST01080041	Lipids and lipid-like molecules	Sterol Lipids	Sterols			51.7	63.1	M+H-H2O, M+H	C27H42O4	-1.32482	2.32719	0.0118832	0.0634626	-2.09664	0.233802	52446.7	224321	25999.5	24628.5	42133.1	47258.3	126470	48190.8	104306	477986	179960	155483	240446	187743
7.41_505.3143m/z	505.314	7.41175	pos	Digitoxigenin monodigitoxoside	2043	Unclassified	Unclassified	Unclassified			44.6	34.4	M+H	C29H44O7	-3.33769	2.31465	6.19052e-06	0.00170354	-2.24594	0.210816	36483.8	173060	63226.5	38851.4	59192.9	13371.2	29004	15256.7	170132	175165	139197	234392	161406	158065
1.07_186.1004n	187.108	1.07442	pos	Alanyl-Proline	85610	Organic acids and derivatives	Carboxylic acids and derivatives	Amino acids, peptides, and analogues			43.5	23.1	M+H-H2O, M+H	C8H14N2O3	0.00188432	2.29097	0.000956286	0.0160753	1.55867	2.94582	227501	77228.3	353470	218121	151291	236495	163451	242178	104763	42548.4	78774.3	124690	39897.7	72695.6
2.37_216.1472n	199.144	2.36505	pos	Valyl-Valine	86032	Organic acids and derivatives	Carboxylic acids and derivatives	Amino acids, peptides, and analogues			46.8	36.1	M+H-H2O, M+H	C10H20N2O3	-0.887329	2.28991	0.0281856	0.0999897	0.684624	1.60728	477051	296806	370174	419222	317521	652837	394002	708549	259775	327277	383847	252765	232835	324337
9.31_525.2441m/z	525.244	9.30788	neg	Perindopril Acyl-beta-D-glucuronide	HMDB0060623	Organoheterocyclic compounds	Pyridines and derivatives	Unclassified			47.6	43.9	M-H2O-H	C25H40N2O11	-2.36425	2.28881	0.0487766	0.133021	1.29498	2.45373	362330	147665	91384	287977	246516	505992	401027	641084	46005.2	145666	59101	51713.4	374632	208874
1.29_576.2828m/z	576.283	1.29145	neg	Kni 102	70999	Unclassified	Unclassified	Unclassified			37.9	0	M-H2O-H	C31H41N5O7	0.0110313	2.28494	0.0223931	0.0891146	4.53698	23.215	185645	7996.8	29324.2	173606	88816.4	316990	66197.9	438938	3846.87	26044.3	7468.76	8460.39	1048.13	1112.41
8.22_533.3100m/z	533.31	8.22412	neg	Cucurbitacin H	LMST01010109	Lipids and lipid-like molecules	Sterol Lipids	Sterols		C08799	43.5	28.4	M-H	C30H46O8	-3.77496	2.2384	0.00127484	0.0188126	-1.31063	0.403144	95653.9	237270	86815.8	76317	96703.7	57665.4	191743	64678.4	156571	339113	237110	207993	261385	221446
6.38_468.3443n	491.334	6.38092	pos	5alpha-Dermophol	LMST04030006	Lipids and lipid-like molecules	Sterol Lipids	Bile acids and derivatives			42.3	18.1	M+NH4, M+Na, M+H-H2O	C27H48O6	-1.7767	2.22761	0.000115176	0.00560591	-2.11795	0.230373	42143.2	182934	59084.7	28378.1	74503.3	26269.5	40803	23820.6	137698	148235	265649	231780	152660	161584
5.09_387.1577m/z	387.158	5.0923	pos	Eunicea sesquiterpenoid 7	LMFA07010888	Lipids and lipid-like molecules	Fatty Acyls	Fatty esters			38.8	1.74	M+K	C20H28O5	2.35451	2.22631	9.11558e-05	0.00508083	-1.50655	0.351953	66287.2	188341	110790	82847.6	72804.4	50409.2	59410.4	21461.9	234516	214607	154547	169185	211740	145452
7.70_468.3439n	491.334	7.70188	pos	(25S)-5alpha-cholestan-3beta,6alpha,8beta,15alpha,16beat,26-hexol	LMST01010325	Unclassified	Unclassified	Unclassified			42.5	20.2	M+H, M+NH4, M+Na	C27H48O6	-2.496	2.22626	0.00114258	0.017627	-2.00831	0.248563	51844.4	208576	62002.6	34753.9	112522	37272.5	30694.6	33820.5	156260	192683	298294	317227	145850	141142
1.08_181.0728n	180.066	1.08432	neg	L-Tyrosine	HMDB0000158	Organic acids and derivatives	Carboxylic acids and derivatives	Amino acids, peptides, and analogues	***	C00082	40.1	16.8	M-H, 2M-H	C9H11NO3	-6.05306	2.22009	0.0304846	0.104021	2.00755	4.021	235294	58516.5	95349.3	222164	110419	410218	94687.8	478928	47620	104025	62865.1	51724.5	42842.9	42021.3
7.56_406.2711n	407.278	7.55587	pos	3α,7α,12α-Trihydroxy-5β-chol-9(11)-en-24-oic Acid	42978	Unclassified	Unclassified	Unclassified			50.7	60.2	M+H, M+Na, M+NH4	C24H38O5	-1.91973	2.21811	0.0133532	0.0675413	-0.546465	0.684696	405842	592733	384478	213442	444685	390784	592640	409022	511596	583050	769776	584733	578143	529100
6.27_549.3053m/z	549.305	6.26535	neg	Deoxycholic acid 3-glucuronide	HMDB0002596	Lipids and lipid-like molecules	Steroids and steroid derivatives	Steroidal glycosides	**	C03033	47.2	49.8	M-H2O-H	C30H48O10	-2.77791	2.21449	0.000218647	0.00753454	-1.46768	0.361563	78893.3	218201	145623	60566.3	99597.5	48514.4	72237.3	46821.8	234353	183675	272627	270956	170787	176808
0.18_121.0651m/z	121.065	0.17765	pos	4-Hydroxystyrene	7012	Benzenoids	Benzene and substituted derivatives	Styrenes		C05627	47.6	42.6	M+H	C8H8O	2.71059	2.21114	0.0295309	0.102243	1.08211	2.11713	330565	156138	177294	266805	221463	542713	229913	545202	142408	156410	162323	133852	173958	167879
6.89_539.3222m/z	539.322	6.88572	neg	makisterone B	LMST01031017	Lipids and lipid-like molecules	Sterol Lipids	Sterols		C08829	42.3	19.9	M+FA-H	C28H46O7	-0.735809	2.20738	0.000220399	0.00754103	-2.19852	0.21786	39049.8	179242	69207.5	17923	56024.3	20662.8	50964.3	19516.7	148033	129686	280829	210251	159845	146809
7.73_489.3218m/z	489.322	7.73198	neg	MG(0:0/24:6(6Z,9Z,12Z,15Z,18Z,21Z)/0:0)	HMDB0011560	Lipids and lipid-like molecules	Glycerolipids	Monoradylglycerols	*		43.4	19.2	M+FA-H	C28H44O4	-0.726712	2.20304	0.000912635	0.0156324	-1.29524	0.407467	86679	212726	90892.2	106070	72540.5	65871.6	84889.1	99810.8	191591	272973	112510	180140	285089	234055
6.16_627.2371m/z	627.237	6.15833	neg	Kuwanon V	HMDB0030115	Phenylpropanoids and polyketides	Diarylheptanoids	Linear diarylheptanoids			37.3	4.95	M-H2O-H	C40H38O8	-2.65	2.19961	0.000594526	0.012512	-1.72534	0.302427	60678.3	200637	90351.1	29071.9	95022.1	36827.1	78268.8	34528.5	123979	210433	311962	202177	185248	170027
8.38_422.2663n	405.263	8.38302	pos	2beta,7alpha,12alpha-Trihydroxy-3-oxo-5beta-cholan-24-oic Acid	LMST04010409	Unclassified	Unclassified	Unclassified			49.9	54.3	M+H-H2O, M+H, M+Na	C24H38O6	-1.26881	2.19669	0.0420808	0.122938	-0.536064	0.68965	492702	714423	566434	340535	493850	488641	595759	470991	686176	547241	1.14183e+06	674613	601261	635417
0.81_267.0588m/z	267.059	0.805283	pos	CAY10512	45185	Unclassified	Unclassified	Unclassified			37.8	0	M+K	C15H13FO	2.41566	2.18654	0.00920831	0.0558996	3.17612	9.03874	170147	18824.2	175993	85281.9	94560.6	216052	74641	374353	29386.7	14567.6	15088.1	32396.2	8993.5	12513.1
5.96_489.3191m/z	489.319	5.95893	pos	2-deoxy-20-hydroxy-5alpha-ecdysone 3-acetate	LMST01010191	Lipids and lipid-like molecules	Sterol Lipids	Sterols			46.5	47.2	M+H-H2O	C29H46O7	-3.89521	2.17921	0.000126685	0.0058906	-1.23015	0.426272	93726.8	219875	174434	83865.1	110676	54576.6	81455.8	57352.6	255577	201688	213886	246824	193193	208084
7.41_405.2628m/z	405.263	7.41175	pos	6β,12α-Dihydroxy-3-oxochol-4-en-24-oic Acid	42854	Unclassified	Unclassified	Unclassified			51.7	66.6	M+H	C24H36O5	-1.85482	2.17123	0.0007111	0.0136902	-0.853961	0.553264	163779	296024	214398	115043	180747	145446	178940	148103	248593	391572	335943	291577	262559	245901
5.86_543.2573m/z	543.257	5.85845	neg	PG(8:0/8:0)	LMGP04010031	Lipids and lipid-like molecules	Glycerophospholipids	Glycerophosphoglycerols			40	7.05	M+FA-H	C22H43O10P	-0.586791	2.16891	0.000185931	0.00698627	-0.871186	0.546697	150313	274948	133058	114195	148923	155551	194613	155538	205262	296368	294956	230568	320362	302170
7.56_406.2713n	451.27	7.56203	neg	3alpha,7alpha-Dihydroxy-6-oxo-5beta-cholan-24-oic Acid	LMST04010174	Unclassified	Unclassified	Unclassified			52.1	66.5	M-H, M+FA-H	C24H38O5	-1.51969	2.15659	0.0209214	0.0858233	-0.477427	0.718258	461802	642948	357896	347734	399744	527934	541573	595932	523083	769132	814476	578446	634628	537920
1.49_183.0532n	184.06	1.4871	pos	4-Pyridoxic acid	239	Organoheterocyclic compounds	Pyridines and derivatives	Pyridinecarboxylic acids and derivatives	**	C00847	57.2	87.7	M+H, M+Na	C8H9NO4	0.0966863	2.14961	0.000255913	0.00812948	-1.44448	0.367424	70325.8	191402	102133	101996	86442.3	44982	55114.1	31288	248407	147699	130710	197101	207987	216510
4.19_245.1858m/z	245.186	4.1863	pos	Leucyl-Isoleucine	85836	Organic acids and derivatives	Carboxylic acids and derivatives	Amino acids, peptides, and analogues			42.9	18	M+H	C12H24N2O3	-0.731056	2.14891	0.00557127	0.0431558	1.46842	2.76719	234372	84696.8	401937	197201	178784	249703	109292	269316	91153.6	45524	104191	115296	47225.5	104791
7.53_342.2549n	343.263	7.53428	pos	5-((5Z,8Z,11Z)-heptadeca-5,8,11-trien-1-yl)resorcinol	LMPK15030029	Lipids and lipid-like molecules	Polyketides	Phenolic lipids			42.2	18.5	M+H-H2O, M+H	C23H34O2	-2.91983	2.12726	0.0124444	0.0649862	-1.30111	0.405815	111562	274909	249575	17811.1	214932	31481.7	119621	35953.2	234574	232453	394495	371057	212851	204026
5.09_484.3012m/z	484.301	5.0923	pos	PS(O-16:0/0:0)	78863	Lipids and lipid-like molecules	Glycerophospholipids	Glycerophosphoserines			47	46.1	M+H	C22H46NO8P	-4.43223	2.12601	0.0193035	0.0821023	-1.85656	0.276135	56694.4	205314	60009.4	71716.2	87102	33357	59575.3	28406.5	127501	123581	145370	106480	308838	420116
5.30_282.1463n	563.288	5.30073	neg	3,4-dimethyl-5-carboxypropyl-2-furanpentanoic acid	LMFA01150063	Lipids and lipid-like molecules	Fatty Acyls	Fatty Acids and Conjugates			40.9	11.7	M-H2O-H, 2M-H	C15H22O5	-1.34154	2.12153	0.00111336	0.0174193	-2.21765	0.214991	39122.6	181973	51092.8	19873	51742.6	25980.5	68762.8	17283.7	119818	108835	291502	255255	165078	151352
6.53_368.2346n	369.242	6.52985	pos	3-Oxochola-1,4,6-trien-24-oic Acid	LMST04010429	Unclassified	Unclassified	Unclassified			46.1	37.2	M+H-H2O, M+H	C24H32O3	-1.59372	2.1213	2.55669e-05	0.00290305	-1.24374	0.422276	85967.4	203581	115715	59128.7	109875	57760.7	119879	53446.6	173013	215493	236226	214561	192010	190183
0.50_284.2712n	285.278	0.498783	pos	Palmitic Acid ethyl ester	45008	Lipids and lipid-like molecules	Fatty Acyls	Fatty acid esters	*		42.2	16.1	M+H-H2O, M+H	C18H36O2	-1.02536	2.11534	0.014314	0.0701266	1.20789	2.31	262484	113630	130791	311194	163870	381271	172031	415749	99642.6	112247	111061	105588	133471	119767
0.81_139.0503m/z	139.05	0.805283	pos	Urocanic acid	298	Organoheterocyclic compounds	Azoles	Imidazoles	**	C00785	49.6	53.7	M+H	C6H6N2O2	0.33609	2.11238	0.0382154	0.116782	1.52063	2.86915	260687	90858.6	128813	251135	157204	508350	92481.1	426141	93637.3	158710	68274.9	98614.5	67664	58250.6
8.54_405.2643m/z	405.264	8.5447	neg	3alpha,6alpha-Dihydroxy-7-oxo-5beta-cholan-24-oic Acid	LMST04010173	Unclassified	Unclassified	Unclassified			51.6	64	M-H	C24H38O5	-0.757083	2.10961	0.00516473	0.0414107	-0.917552	0.529406	155415	293565	265377	73501.1	167694	121718	169193	135008	226318	355466	381160	298943	297393	202108
1.69_283.0683m/z	283.068	1.69433	neg	Xanthosine	HMDB0000299	Nucleosides, nucleotides, and analogues	Purine nucleosides	Unclassified	***	C01762	53.8	71.3	M-H	C10H12N4O6	-0.49686	2.10051	0.0368913	0.114737	3.7522	13.4749	175933	13056.4	131329	49297.6	91451.5	325736	23801.2	433983	13265.5	9701.67	14693.9	19329.5	11278.2	10069.5
6.66_430.3074n	431.315	6.656	pos	Barogenin	HMDB0034403	Lipids and lipid-like molecules	Steroids and steroid derivatives	Bile acids, alcohols and derivatives	*		44.7	34.7	M+H-H2O, M+H	C27H42O4	-2.00076	2.1003	1.58521e-05	0.00229728	-0.986789	0.5046	118522	234883	142435	98154	163021	98444	110718	98360.4	240851	219232	269216	253564	202963	223473
9.03_430.3078n	431.315	9.03248	pos	Nuatigenin	LMST01090001	Lipids and lipid-like molecules	Sterol Lipids	Sterols			48.6	46.3	M+H-H2O, M+H	C27H42O4	-1.12967	2.09721	0.033724	0.109357	-2.36667	0.193893	36848.3	190045	26763.5	23864.2	30772.9	33107.7	59144.3	47437.1	104640	493615	91358.6	119731	174180	156744
5.56_559.2533m/z	559.253	5.55887	neg	Artabsinolide A	HMDB0035620	Organoheterocyclic compounds	Lactones	Gamma butyrolactones			38.6	8.83	2M-H	C15H20O5	-2.84978	2.0937	6.25629e-05	0.00418893	-1.33948	0.395164	76714.6	194133	120535	47282.5	94377.5	45891.5	112542	39659.5	196503	201507	229866	202244	164318	170362
4.04_197.0421m/z	197.042	4.03777	neg	Cystamine	55	Unclassified	Unclassified	Unclassified			37.9	0	M+FA-H	C4H12N2S2	-1.86539	2.09335	0.0247083	0.0934732	2.71176	6.55122	181772	27746.3	60893.3	203785	87439.3	276790	54726.8	407000	28477	68331.6	22959.2	19176.1	18497.5	9036.42
7.44_555.2936m/z	555.294	7.4394	neg	Cucurbitacin E	LMST01010107	Lipids and lipid-like molecules	Sterol Lipids	Sterols		C08797	43	28	M-H	C32H44O8	-4.98179	2.0909	0.00188554	0.0237051	-1.33279	0.396999	75298.3	189669	125207	114513	84449	54060.4	13085.5	60475.4	164102	232911	105497	173446	246919	215139
4.84_369.1122m/z	369.112	4.83888	neg	Acetohexamide	HMDB0014558	Organic oxygen compounds	Organooxygen compounds	Carbonyl compounds		C06806	39.9	4.81	M+FA-H	C15H20N2O4S	-1.22205	2.09	6.3522e-05	0.00420571	-1.70842	0.305996	50328	164473	64103.2	32744.6	87656.4	19872	82765.8	14826.3	167357	117958	181539	144971	183490	191521
6.30_445.2556m/z	445.256	6.29705	pos	Lovastatin acid (Mevinolinic acid)	1037	Unclassified	Unclassified	Unclassified			38.9	0	M+Na	C24H38O6	-1.14692	2.07981	0.00288373	0.0303494	-1.05573	0.481055	127176	264369	201273	69859.5	181932	73599	172811	63582.4	257620	292332	333499	305956	196597	200211
0.82_187.1078m/z	187.108	0.822333	pos	N-(3-carboxypropanoyl)-N-hydroxyputrescine	LMFA08020188	Lipids and lipid-like molecules	Fatty Acyls	Fatty amides			44.4	26.7	M+H-H2O	C8H16N2O4	0.262671	2.0592	0.000975734	0.0162208	1.54671	2.92151	183357	62761.1	267907	166116	121881	194313	118243	231682	83927.3	39619.2	62730.5	92502.3	34406.5	63380.9
0.73_367.1354m/z	367.135	0.7272	neg	N2-Galacturonyl-L-lysine	HMDB0033105	Organic acids and derivatives	Carboxylic acids and derivatives	Amino acids, peptides, and analogues			42	15.6	M+FA-H	C12H22N2O8	-1.2278	2.04974	0.000461137	0.0110448	1.85318	3.61296	158599	43897.2	225627	84014.2	153749	163977	122150	202076	39596.7	38641.5	71531.8	61494.2	20289.7	31829.4
5.92_409.1899m/z	409.19	5.9227	neg	TGX-221	45059	Unclassified	Unclassified	Unclassified			37.5	0	M+FA-H	C21H24N4O2	4.76954	2.0409	0.00453456	0.0384893	-0.848245	0.55546	154621	278365	146536	135603	153351	194184	153314	144738	272501	202547	210489	232445	354114	398098
5.64_496.3030n	495.296	5.64498	neg	20,26-dihydroxyecdysone	LMST01010184	Lipids and lipid-like molecules	Sterol Lipids	Sterols			44	31.5	M-H2O-H, M-H	C27H44O8	-1.24987	2.02988	0.000831922	0.0148669	-1.47221	0.360431	70953.5	196857	122582	50918.1	107624	37930.3	75583.8	31082.8	207941	161929	237902	277433	143202	152738
6.57_471.3092m/z	471.309	6.57088	pos	3alpha,7alpha,12alpha-Trihydroxy-5beta-24E-cholesten-26-oic acid	LMST04030064	Unclassified	Unclassified	Unclassified			48	50	M+Na	C27H44O5	2.43826	2.0175	2.47416e-05	0.00287315	-1.47284	0.360272	56374.2	156477	96866	61243.6	70333.7	33492.5	46198.2	30111.1	176611	149104	116440	158196	167235	171276
5.59_331.1811n	332.188	5.58525	pos	1-NM-PP1	45538	Unclassified	Unclassified	Unclassified			42.5	24.9	M+H, M+Na	C20H21N5	4.33309	2.01177	0.00313891	0.0316427	-1.90753	0.266549	50553.9	189661	19335.4	25868.7	117264	11002.9	121857	7995.09	149704	87465.5	270498	251904	158093	220301
7.96_481.3166m/z	481.317	7.96248	neg	Dihomo-omega-muricholic acid	LMST04020039	Lipids and lipid-like molecules	Sterol Lipids	Bile acids and derivatives			45.2	33	M+FA-H	C26H44O5	-1.13411	1.99783	0.000233476	0.00783044	-1.42677	0.371962	70070.3	188380	57287.4	39528.1	84759.7	60550	113694	64602.6	164688	201959	224612	251357	152435	135230
5.28_338.1378m/z	338.138	5.27567	pos	Gravacridonediol methyl ether	HMDB0029327	Organoheterocyclic compounds	Quinolines and derivatives	Benzoquinolines			53.3	72.5	M+H-H2O	C20H21NO5	-2.36931	1.99573	0.0389899	0.118116	-6.01322	0.0154824	2125.45	137281	2917.26	1502.27	2983.97	1279.83	2785.12	1284.24	82066.1	400485	10923.2	44008	151743	134463
0.79_172.0848n	173.092	0.78785	pos	Glycylproline	4185	Organic acids and derivatives	Carboxylic acids and derivatives	Amino acids, peptides, and analogues			48	44.1	M+H, M+NH4	C7H12N2O3	-0.00594519	1.99434	0.00137429	0.0196553	1.36377	2.57358	180354	70079.2	144231	165591	136386	238761	126271	270884	81245.4	47089.5	70733.2	88379.7	65563.7	67463.7
6.97_442.3157m/z	442.316	6.97138	pos	1b,3a,7b-Trihydroxy-5b-cholanoic acid	HMDB0013158	Lipids and lipid-like molecules	Glycerophospholipids	Glycerophosphoglycerophosphates	*		46.5	39.7	M+NH4	C24H40O6	-1.39346	1.98404	0.00378615	0.0348907	-0.970201	0.510435	131265	257163	109306	119276	231398	145705	63771.9	118131	321330	241784	185579	338468	213224	242591
1.06_138.0432n	139.05	1.05722	pos	Acipimox (5-methylpyrazine-2-carboxylic acid)	788	Unclassified	Unclassified	Unclassified			41.4	11.7	M+H-H2O, M+H	C6H6N2O2	1.85949	1.9773	0.0419985	0.122802	1.56061	2.94979	226856	76905.9	107664	201790	133398	467848	87256	363181	78174.5	130728	63071.1	86043.5	54234.5	49183.5
4.92_326.1334n	371.128	4.92178	neg	2,2,4-Trimethyl-3-(4-fluorophenyl)-2H-1-benzopyran-7-ol acetate	70550	Unclassified	Unclassified	Unclassified			37.9	0	M-H2O-H, M+FA-H	C20H19FO3	4.97551	1.97038	3.01496e-05	0.00306439	-1.61771	0.325852	45011.6	138135	63972.7	51874.8	43697	43608.9	36015.9	30900.3	174268	150397	114093	103027	166306	120719
1.31_283.0682m/z	283.068	1.31202	neg	Xanthopterin-B2	65749	Unclassified	Unclassified	Unclassified			39.6	0	M+FA-H	C9H10N4O4	-0.745017	1.96946	0.00232528	0.0268974	4.39883	21.0949	124911	5921.35	192659	72467.9	100170	179673	19233.3	185260	8574.33	1619.69	11388.5	11925.5	333.272	1686.8
1.46_330.1170m/z	330.117	1.45952	neg	N'-Hydroxyneosaxitoxin	HMDB0033665	Phenylpropanoids and polyketides	Saxitoxins, gonyautoxins, and derivatives	Unclassified			40.1	5.27	M-H	C10H17N7O6	0.723623	1.96707	0.0422299	0.123218	2.2151	4.64314	178563	38457.5	66645.8	49460.4	110571	350089	116188	378427	25682.9	62732	51499.7	48636.2	19584.4	22609.7
6.70_444.2868n	445.294	6.69843	pos	12-O-acetyl-16-O-deacetyl-16-epi-scalarobutenolide	LMPR0105060004	Lipids and lipid-like molecules	Prenol lipids	Isoprenoids			46	35.1	M+H, M+Na	C27H40O5	-1.64116	1.95961	0.000291168	0.00865553	-1.64471	0.31981	53149.1	166190	83914.9	33835	79384	32199	63626.6	25934.9	154853	144031	201876	237675	126745	131958
5.79_869.5390m/z	869.539	5.79478	neg	PI(17:0/16:0)	LMGP06010197	Lipids and lipid-like molecules	Glycerophospholipids	Glycerophosphoinositols			41.7	14	M+FA-H	C42H81O13P	-0.862085	1.95955	0.000244905	0.00794111	-4.60893	0.0409802	4826.28	117771	18079	1.01138e-05	8060.26	1.01138e-05	2818.4	1.01138e-05	68536.7	77900.2	192539	162465	95092.3	110093
0.65_304.0623n	327.052	0.64775	pos	5-(3-methoxyphenyl)-4-(sulfooxy)pentanoic acid	HMDB0127785	Lipids and lipid-like molecules	Fatty Acyls	Fatty acids and conjugates	*		39	7.3	M+Na, M+K	C12H16O7S	2.18853	1.93716	0.0246519	0.0933724	2.30691	4.94821	159868	32308.3	55918.3	86905.6	84733.9	271052	119443	341157	23101.4	63744.1	27213.2	27891.7	18831.1	33068.1
1.82_217.1547m/z	217.155	1.81662	pos	6-octenoylglycine	HMDB0094805	Organic acids and derivatives	Carboxylic acids and derivatives	Amino acids, peptides, and analogues			42.5	14.1	M+NH4	C10H17NO3	0.265135	1.93128	0.0118924	0.0634706	1.29441	2.45276	219674	89562	378967	240562	264807	134378	157014	142317	104586	40212.6	126904	137500	38675.9	89493.4
5.18_349.2367m/z	349.237	5.17503	pos	15-methyl-15R-PGD2	36169	Lipids and lipid-like molecules	Fatty Acyls	Eicosanoids			43	23.5	M+H-H2O	C21H34O5	-1.76931	1.92987	0.000645356	0.0129474	-0.912657	0.531206	109987	207052	150299	129781	133340	70117.9	111776	64607.8	216388	239278	148768	192159	208239	237479
1.17_189.1234m/z	189.123	1.16647	pos	Nε-Acetyl-L-lysine	63103	Organic acids and derivatives	Carboxylic acids and derivatives	Amino acids, peptides, and analogues	**	C02727	46.9	38.5	M+H	C8H16N2O3	0.165391	1.9284	0.000321989	0.00904749	1.40479	2.64779	157991	59669.1	184661	112556	128067	193111	120615	208936	61583.7	50643.9	69738.7	83393.8	38679.6	53974.7
0.73_241.0019m/z	241.002	0.7272	neg	3-methyl-4-(sulfooxy)but-2-enoic acid	HMDB0128930	Lipids and lipid-like molecules	Fatty Acyls	Fatty acids and conjugates	*		45.5	34.6	M+FA-H	C5H8O6S	-2.36586	1.92821	0.0132174	0.0670987	-1.9175	0.264712	52218.7	197266	103962	46035.1	76563.3	8613.64	73501.6	4636.82	179576	50686.7	373973	239849	116878	222633
7.19_489.3220m/z	489.322	7.18548	neg	Stoloniferone I	LMST01031096	Lipids and lipid-like molecules	Sterol Lipids	Sterols			46.6	36.2	M+FA-H	C28H44O4	-0.257749	1.92656	0.00588057	0.0442259	-2.00986	0.248298	36975.5	148916	33570.2	41005.5	24482	36531.5	46711.6	39552.2	80463.4	298352	137780	130887	153618	92396.8
6.56_549.3049m/z	549.305	6.56473	neg	(3a,5b,7a)-23-Carboxy-7-hydroxy-24-norcholan-3-yl-b-D-Glucopyranosiduronic acid	HMDB0002430	Lipids and lipid-like molecules	Steroids and steroid derivatives	Steroidal glycosides	*		46.9	47.1	M-H2O-H	C30H48O10	-3.55451	1.92441	3.26489e-05	0.00320075	-2.03332	0.244292	33142.4	135667	35139.3	22917.1	53381.2	19222.7	50087.6	18106.7	121506	134016	151739	190483	104024	112235
7.04_815.5674m/z	815.567	7.03558	neg	3b,7a,12a-Trihydroxy-5b-cholanoic acid	HMDB0000419	Lipids and lipid-like molecules	Glycerolipids	Diradylglycerols	*		40.4	23.7	2M-H	C24H40O5	-0.627129	1.91902	0.0185854	0.0805726	-3.70175	0.0768533	11006.4	143213	16784.5	8879.11	23861.3	5815.52	3799.86	6898.23	25916.8	286342	290126	100357	87578	68960.5
6.14_513.3429m/z	513.343	6.13708	neg	5beta-Cholestane-3alpha,7alpha,12alpha,24,25,26-hexol	LMST04030030	Unclassified	Unclassified	Unclassified			44	23.6	M+FA-H	C27H48O6	-0.863402	1.91852	0.00240721	0.0273821	-1.11663	0.46117	102742	222786	153501	72590.7	155670	82127.6	70027.4	82538.1	217875	159355	289799	304424	178948	186318
2.96_278.1270n	279.134	2.96228	pos	Tyrosyl-Proline	86005	Organic acids and derivatives	Carboxylic acids and derivatives	Amino acids, peptides, and analogues			43	18.7	M+H, M+Na	C14H18N2O4	1.14973	1.91754	6.56463e-05	0.00423966	1.60248	3.03664	142382	46888.1	144496	154396	123169	164966	85335.9	181932	57643.4	40280.6	45754.2	59103.6	31330.6	47216.1
5.26_497.3118m/z	497.312	5.25872	neg	IC202C	LMFA08020184	Lipids and lipid-like molecules	Fatty Acyls	Fatty amides			42.8	22.6	M-H2O-H	C23H44N6O7	4.78516	1.91487	0.0062764	0.045478	-1.54723	0.342167	67622.5	197630	111508	48130.1	96828.3	73322.9	24453.4	51492.1	183795	116708	350314	240892	133601	160469
5.43_409.2228m/z	409.223	5.4303	neg	forskolin	LMPR0104030004	Organoheterocyclic compounds	Benzofurans	Benzofuranones		C17854	42.2	18.1	M-H	C22H34O7	-0.831407	1.91165	0.00154621	0.0211267	-0.540031	0.687756	223437	324878	293968	231356	256293	179128	231008	148869	308836	306649	360661	298306	331936	342882
1.07_217.1182m/z	217.118	1.07442	pos	Threoninyl-Proline	85962	Organic acids and derivatives	Carboxylic acids and derivatives	Amino acids, peptides, and analogues			44.6	26.6	M+H	C9H16N2O4	-0.503746	1.89925	7.26032e-06	0.00179837	1.21243	2.31727	152497	65809	157832	157194	153700	157121	139777	149360	74932.6	35871.5	85235.7	90941.7	36031.4	71841.1
7.95_360.2658n	343.262	7.9514	pos	methyl 9,10-Epoxy-11,13-docosadiynoate	LMFA01070038	Lipids and lipid-like molecules	Fatty Acyls	Fatty Acids and Conjugates			44.5	29.3	M+H-H2O, M+H	C23H36O3	-1.83869	1.89849	0.00125109	0.0186255	-1.9392	0.260761	37601.3	144199	42673.1	16583	34363.4	38030.9	56974.4	36983.1	69986.9	191848	227439	130977	139775	105166
6.72_371.2575m/z	371.257	6.71903	pos	3-Oxo-4,6-choladienoic acid	5463	Lipids and lipid-like molecules	Steroids and steroid derivatives	Bile acids, alcohols and derivatives	*		50.1	61.7	M+H	C24H34O3	-1.60265	1.89812	0.000253033	0.00806846	-1.01291	0.495545	102232	206302	105589	74853.9	144539	86382.3	126024	76002.3	181382	191694	270480	228855	185426	179974
7.71_905.5364m/z	905.536	7.71025	neg	PI(18:0/18:3(9Z,12Z,15Z))	LMGP06010284	Lipids and lipid-like molecules	Glycerophospholipids	Glycerophosphoinositols	*		39.3	3.92	M+FA-H	C45H81O13P	-3.812	1.8929	0.025663	0.0953343	-2.49669	0.177183	31393.5	177181	111758	538.98	66742.9	1321.67	6351.91	1647.37	165357	248060	338213	255582	35925.3	19948.2
3.76_197.0422m/z	197.042	3.76083	neg	4-Methyldibenzothiophene	94701	Organoheterocyclic compounds	Benzothiophenes	Dibenzothiophenes			36.8	0	M-H	C13H10S	-4.48873	1.88845	0.0138879	0.068976	2.39638	5.26481	146443	27815.4	56369.3	185818	92435.1	186335	57512.5	300188	30227.9	65315.5	23191.6	19819.5	19668.2	8670.02
2.06_300.0463m/z	300.046	2.055	neg	Nocodazole	69657	Unclassified	Unclassified	Unclassified			37	0	M-H	C14H11N3O3S	4.76819	1.8884	0.0249634	0.0939748	1.81573	3.52038	173486	49280.4	72107.9	142851	103409	296063	91246.8	335237	36622	92152.2	57664.3	40876.1	35113.2	33254.9
1.19_491.1935m/z	491.193	1.18742	neg	Estrone glucuronide	HMDB0004483	Lipids and lipid-like molecules	Steroids and steroid derivatives	Steroidal glycosides	**	C11133	48.7	51.8	M+FA-H	C24H30O8	2.74359	1.88739	0.0192812	0.0820849	3.23889	9.44069	133925	14185.9	36131.2	119771	67036.8	231208	57115.3	292287	8670.22	37788.5	16552.5	12385.9	5432.06	4286.22
7.31_551.2679m/z	551.268	7.31242	neg	geodisterol-O-sulfite	LMST01040193	Lipids and lipid-like molecules	Sterol Lipids	Sterols			41.9	21.3	M+FA-H	C28H42O6S	-1.0988	1.88581	0.0113436	0.0621149	-3.78764	0.0724112	8131.17	112292	5041.33	656.431	9049.14	2219.59	28584.7	3235.76	26376.1	178464	62807.9	63675	241624	100802
1.09_417.1866m/z	417.187	1.09148	pos	Pteroside Z	HMDB0032587	Organic oxygen compounds	Organooxygen compounds	Carbohydrates and carbohydrate conjugates			38.2	1.54	M+Na	C21H30O7	-4.39376	1.88208	0.0082259	0.0527396	1.39214	2.62467	168089	64041.9	71081.9	118634	256160	139829	199821	223008	75040.1	77960	103754	82103.9	18586.5	26806.5
3.82_231.1702m/z	231.17	3.82038	pos	Valyl-Leucine	86023	Organic acids and derivatives	Carboxylic acids and derivatives	Amino acids, peptides, and analogues			48.1	43	M+H	C11H22N2O3	-0.554587	1.87926	0.00786129	0.0514326	1.31549	2.48887	198706	79838.1	366132	160209	194774	151677	158795	160651	83870	49357.9	99487.8	120719	50695.3	74898.5
7.95_457.2683m/z	457.268	7.9514	pos	Militarinone B	69434	Unclassified	Unclassified	Unclassified			37.2	0	M+NH4	C26H33NO5	-3.24618	1.87865	3.31324e-05	0.00322932	-2.93405	0.130846	13533.6	103431	29297.1	1063.44	11705.1	3039.42	31458.7	4637.81	65421.3	127539	137688	85406.3	115879	88652.9
0.71_244.0221m/z	244.022	0.710133	neg	O-Phosphothreonine	HMDB0011185	Organic acids and derivatives	Carboxylic acids and derivatives	Amino acids, peptides, and analogues	**	C12147	51.3	64.9	M+FA-H	C4H10NO6P	-3.29391	1.87223	0.0378877	0.116266	2.04321	4.12162	176166	42741.8	313497	90960.1	236075	41059.8	321407	53996	22721	8211.34	96467.6	99583.7	6139.1	23328.2
6.99_490.3289n	535.327	6.99255	neg	Homaline	68419	Unclassified	Unclassified	Unclassified			38	0	M-H, M+FA-H	C30H42N4O2	-3.78245	1.86639	0.00889157	0.0548439	-0.966769	0.51165	104472	204185	216975	81451.7	144512	66450.1	39312.2	78128.6	164526	216688	191762	161752	255628	234756
8.11_463.3064m/z	463.306	8.11127	neg	Dichotellate A	LMFA03000012	Lipids and lipid-like molecules	Fatty Acyls	Eicosanoids			43.4	21.7	M+FA-H	C26H42O4	-0.319587	1.85823	0.000594119	0.012512	-1.31279	0.402541	62842.3	156114	64728.2	38919.2	76456.8	45803.7	101722	49424	121721	230853	128588	148814	167334	139373
12.62_293.1790m/z	293.179	12.6157	neg	Sodium Tetradecyl Sulfate	HMDB0014607	Organic acids and derivatives	Organic sulfuric acids and derivatives	Sulfuric acid esters			39.8	6.06	M-H	C14H30O4S	-0.547909	1.85207	0.0159895	0.0743227	0.953593	1.93669	228298	117880	136869	254598	129357	253842	219302	375818	113505	98971.6	156169	96970.3	124699	116967
1.07_135.0298m/z	135.03	1.0669	neg	Hydroxypropionic acid	HMDB0000700	Organic acids and derivatives	Hydroxy acids and derivatives	Beta hydroxy acids and derivatives	**	C01013	39.7	1.89	M+FA-H	C3H6O3	-0.620889	1.84956	9.99551e-05	0.00522292	1.22605	2.33926	153774	65736.2	187447	145787	166910	123102	163989	135410	76883	65015.4	65424.9	107173	32768.3	47151.9
1.45_136.0386n	137.046	1.4472	pos	Allopurinol	HMDB0014581	Organoheterocyclic compounds	Pyrazolopyrimidines	Pyrazolo[3,4-d]pyrimidines			41.2	11.7	M+H, M+Na	C5H4N4O	0.319215	1.84516	0.0456174	0.128133	0.605443	1.52145	426084	280052	419912	431358	460832	399872	292000	552531	338450	499215	138452	308889	220049	175257
0.92_124.0395m/z	124.04	0.918133	pos	Isonicotinic acid	849	Organoheterocyclic compounds	Pyridines and derivatives	Pyridinecarboxylic acids and derivatives	**	C07446	42.4	14.9	M+H	C6H5NO2	1.77449	1.83234	0.00222558	0.0262256	0.994691	1.99265	190099	95400.1	228242	98405.9	185691	178179	246877	203200	108360	97462.3	107692	124356	70629.4	63901.1
0.75_217.0821m/z	217.082	0.745317	neg	5-L-Glutamyl-L-alanine	58376	Organic acids and derivatives	Carboxylic acids and derivatives	Amino acids, peptides, and analogues	**	C03740	49.1	54	M-H	C8H14N2O5	-3.90844	1.83151	5.76462e-06	0.00167762	2.65051	6.2789	97825	15579.9	87576.2	102784	66741.6	114603	86910	128336	25860.7	9781.21	12399	23620.4	8388.84	13429.5
5.75_494.2510n	495.258	5.75037	pos	7,11-Bisdeacetylvaltrate 7-(3-methylpentanoate) 11-(3-hydroxy-3-methylbutanoate)	89454	Lipids and lipid-like molecules	Prenol lipids	Monoterpenoids	*		44.7	29.5	M+H, M+Na, M+NH4, M+H-H2O	C26H38O9	-1.15112	1.82627	0.01167	0.0629055	-3.51403	0.087533	10090.1	115271	11843.2	2246.33	7850.32	5655.2	28669.2	4276.12	69711.5	276106	92964.8	45737	81182.9	125926
6.99_447.3097m/z	447.31	6.992	pos	7α,12α-dihydroxy-3-oxocholest-4-en-27-oic acid	43147	Unclassified	Unclassified	Unclassified			45.8	38.3	M+H	C27H42O5	-1.89378	1.82048	1.16276e-05	0.00202174	-1.35885	0.389893	55917.1	143416	66776.1	44528	77761.5	39090.1	68335	39011.6	127926	147032	154485	177863	127729	125462
7.39_346.2503n	347.258	7.39045	pos	3alpha,21-Dihydroxy-D-homo-5beta-pregn-17a(20)-en-11-one	70475	Unclassified	Unclassified	Unclassified			47.9	45.5	M+H-H2O, M+H	C22H34O3	-1.54785	1.8191	0.0107563	0.0604859	1.02719	2.03805	208160	102137	81532.8	224954	146400	269022	237823	289227	111995	143674	69914.1	84565.7	106011	96658.5
8.54_516.3081n	515.301	8.5447	neg	Ganoderenic acid C	HMDB0035382	Lipids and lipid-like molecules	Prenol lipids	Triterpenoids	*		45.1	35	M-H, M+FA-H	C30H44O7	-1.23102	1.81837	3.98234e-05	0.00341913	-2.11159	0.231391	24308.8	105055	41441.2	15038.8	60385.8	7769.31	13219.6	7998.16	117687	115550	79477.1	82977	116267	118373
4.83_310.1392n	311.146	4.8286	pos	Mannopine	71286	Unclassified	Unclassified	Unclassified			38.3	0.0836	M+H-H2O, M+H	C11H22N2O8	4.95272	1.81639	0.00581131	0.043956	-1.91485	0.265199	39702.4	149708	64846.7	38080.5	51262.1	19894.2	49570.3	14560.4	268167	98505.5	77506.2	213543	109812	130714
8.55_451.3048m/z	451.305	8.55093	pos	Sorbitan oleate	HMDB0029886	Lipids and lipid-like molecules	Fatty Acyls	Fatty acid esters	*		44.4	29	M+Na	C24H44O6	4.21315	1.81391	0.000245305	0.00794111	-1.86782	0.273988	34379.2	125477	87883.3	5929.96	42312.8	8621.32	51140.2	10387.8	125711	81137.7	151953	137864	126731	129466
0.79_194.0789n	217.068	0.78785	pos	Methyl beta-D-glucopyranoside	HMDB0029965	Organic oxygen compounds	Organooxygen compounds	Carbohydrates and carbohydrate conjugates			40.6	7.39	M+NH4, M+Na	C7H14O6	-0.71124	1.81149	0.0307505	0.104469	0.829637	1.77724	230728	129824	145736	137005	274707	212779	306646	307495	146430	87559	219585	171372	54437.7	99560.3
7.49_799.5698m/z	799.57	7.49363	pos	PE-Cer(d16:1(4E)/24:0(2OH))	LMSP03020086	Lipids and lipid-like molecules	Sphingolipids	Phosphosphingolipids			42.5	21.4	M+K	C42H85N2O7P	-3.7118	1.78935	0.0251468	0.0943294	-1.74099	0.299165	56477	188782	164461	8.26612	128234	1279.92	43334.7	1544.16	176267	144047	302617	319322	94824.6	95614.1
1.46_251.0782m/z	251.078	1.45952	neg	Deoxyinosine	3383	Nucleosides, nucleotides, and analogues	Purine nucleosides	Purine 2'-deoxyribonucleosides	**	C05512	52.8	78.4	M-H	C10H12N4O4	-1.69496	1.78673	0.0419346	0.122732	0.633325	1.55114	382120	246349	374060	395944	435059	357840	259587	470232	302006	451220	120350	272772	184593	147149
6.66_491.3347m/z	491.335	6.656	pos	Herbasterol	LMST01010292	Lipids and lipid-like molecules	Sterol Lipids	Sterols			47.2	42.9	M+Na	C27H48O6	0.834293	1.7829	9.3017e-06	0.00190485	-1.77632	0.291927	34677.1	118787	45945	26112.2	50773.6	22678.5	46136.1	16416.9	102248	99477.2	133691	152294	110999	114010
1.57_214.1318n	215.139	1.56998	pos	Valyl-Proline	86027	Organic acids and derivatives	Carboxylic acids and derivatives	Amino acids, peptides, and analogues			45.8	32.1	M+H, M+NH4	C10H18N2O3	0.062944	1.77963	5.28324e-06	0.00167762	1.71477	3.28244	114534	34892.8	99245.1	154670	118124	105900	100158	109105	34603.5	42536.8	36810.5	43800.9	24117.7	27487.2
4.90_411.2387m/z	411.239	4.90142	neg	3b-Allotetrahydrocortisol	HMDB0000314	Lipids and lipid-like molecules	Steroids and steroid derivatives	Hydroxysteroids	*		45.1	29.6	M+FA-H	C21H34O5	-0.431512	1.77852	0.0240756	0.0922901	-0.485304	0.714347	275281	385361	392804	179576	313914	259142	251686	254565	326272	388379	502312	297105	383376	414720
0.75_440.1877m/z	440.188	0.7537	pos	3-(3-hydroxyphenyl)-4-[(E)-2-(4-hydroxyphenyl)ethenyl]-2-phenyl-2,3-dihydro-1-benzofuran-6-ol	HMDB0129158	Phenylpropanoids and polyketides	2-arylbenzofuran flavonoids	Unclassified			36	2.26	M+NH4	C28H22O4	4.93325	1.77391	2.1429e-06	0.0013165	2.62632	6.17448	90126.1	14596.5	78941.4	65132.5	112609	91356.2	95359.7	97357.9	25042.5	8440.95	17466.2	25951.8	1157.77	9519.97
4.72_379.2124m/z	379.212	4.71538	neg	7beta-Hydroxy-lathyrol	LMPR0104310001	Lipids and lipid-like molecules	Prenol lipids	Isoprenoids			49.3	50.6	M+FA-H	C20H30O4	-0.688344	1.75695	0.00234574	0.0270548	-1.22069	0.429078	67559.5	157453	86517.4	44938.2	115848	31160.3	100893	26000	127874	123887	154612	133607	181827	222908
6.28_411.2886m/z	411.289	6.27558	pos	17(20)-Dehydrocryptogenin	LMST01010342	Unclassified	Unclassified	Unclassified			45	33.7	M+H-H2O	C27H40O4	-1.70195	1.74688	0.00194807	0.0241484	-1.80055	0.287066	39337	137031	92548	18559	47830.3	27391.2	27425.4	22268.1	132707	101247	216280	178999	95418.4	97536.7
1.11_260.1968m/z	260.197	1.11012	pos	Leucyl-Lysine	85837	Organic acids and derivatives	Carboxylic acids and derivatives	Amino acids, peptides, and analogues			46.4	36	M+H	C12H25N3O3	-0.272638	1.74541	0.00296022	0.030718	1.41796	2.67207	147678	55267.3	248467	102409	133667	146749	111270	143506	66473.4	28820	68713.5	91697.4	28959.1	46940.4
0.86_159.0277m/z	159.028	0.8576	pos	Ethyl isopropyl disulfide	HMDB0033054	Organosulfur compounds	Organic disulfides	Dialkyldisulfides			36.3	0	M+Na	C5H12S2	3.53917	1.74183	1.37302e-05	0.00218536	1.91685	3.77597	100565	26632.7	81612.9	81848.5	96305	109814	96652.8	137154	30238.1	34651.3	24062.5	39190.6	13434.6	18219.3
4.81_471.2408m/z	471.241	4.80842	pos	7-Sulfocholic acid	HMDB0002421	Lipids and lipid-like molecules	Steroids and steroid derivatives	Bile acids, alcohols and derivatives	*		50.7	60.5	M+H-H2O	C24H40O8S	-0.581129	1.70883	0.0211137	0.086271	-1.87451	0.272719	37709.3	138271	45195.6	23758.3	23311.7	19871.1	96489	17630	133737	300460	53783.6	136326	101432	103890
7.96_895.5912m/z	895.591	7.96248	neg	5,8-Epoxy-5,8-dihydro-3-hydroxy-8'-apo-b,y-carotenal	HMDB0039024	Lipids and lipid-like molecules	Prenol lipids	Triterpenoids	*		38.1	2.94	2M-H	C30H40O3	3.36134	1.69931	0.00162968	0.0217758	-3.5703	0.0841844	7170.12	85171.6	11213.6	1.01138e-05	4541.52	1.01138e-05	25413.4	1852.12	42670	158601	59658.4	56183.4	113437	80480.5
0.50_256.2399n	257.247	0.498783	pos	Myristic Acid ethyl ester	45004	Lipids and lipid-like molecules	Fatty Acyls	Fatty acid esters	*		41	10.3	M+H-H2O, M+H	C16H32O2	-1.17733	1.69691	0.0447717	0.126832	0.823369	1.76953	250491	141558	150007	226968	159709	378749	175604	411912	125057	141213	140182	135721	160404	146768
0.81_162.0761m/z	162.076	0.805283	pos	4-Methyl-L-glutamate	63279	Unclassified	Unclassified	Unclassified			48.9	46.8	M+H	C6H11NO4	0.0280298	1.69419	0.0201169	0.0839547	1.28942	2.4443	158072	64669.7	169461	119499	164125	88964.9	299882	106501	89428.7	37351.3	69183.9	108556	21850.5	61647.3
6.99_543.2549m/z	543.255	6.99255	neg	Sempervirine	67546	Unclassified	Unclassified	Unclassified			38.6	0	2M-H	C19H16N2	-1.04013	1.68442	0.00957946	0.05687	-1.14835	0.45114	77114.7	170933	74484.8	68627.4	87301.2	86468.6	49313.9	96492.3	80251.5	254550	254275	144689	159229	132603
0.81_247.1289m/z	247.129	0.805283	pos	Valyl-Glutamate	HMDB0029126	Organic acids and derivatives	Carboxylic acids and derivatives	Amino acids, peptides, and analogues			42.4	19.6	M+H	C10H18N2O5	0.0425184	1.67532	0.000338057	0.00932727	1.03177	2.04452	152789	74730.6	191080	169749	170665	104026	163181	118031	77827.4	68895.4	88184.1	87427.2	58972.3	67077.3
4.84_429.1584m/z	429.158	4.83888	neg	3b,16a-Dihydroxyandrostenone sulfate	HMDB0000386	Lipids and lipid-like molecules	Steroids and steroid derivatives	Sulfated steroids	*		40.4	12.4	M+FA-H	C19H28O6S	-1.17639	1.6746	0.0107639	0.0604956	-0.906708	0.533401	113480	212748	123978	97945.2	139499	65975.5	204876	48606.6	171922	188058	318519	186359	197167	214462
0.63_188.1758m/z	188.176	0.629	pos	N1-Acetylspermidine	3323	Organic acids and derivatives	Carboximidic acids and derivatives	Carboximidic acids	*	C00612	53	75.6	M+H	C9H21N3O	0.44293	1.66886	0.0316492	0.106019	1.12254	2.1773	193098	88686.8	132138	182550	104667	296311	120659	322263	133662	144234	68384.1	65584.6	76990.2	43266.1
4.23_259.1186m/z	259.119	4.23075	neg	alpha-Carboxy-delta-decalactone	HMDB0030985	Organoheterocyclic compounds	Lactones	Delta valerolactones	*		47.3	39.2	M+FA-H	C11H18O4	-0.665082	1.66227	0.017687	0.0784529	-2.20627	0.216693	28869	133225	50143.1	27188.7	33150	12524.5	41439.6	8768.09	279254	96679.7	59683.7	205941	72774.4	85017.5
7.74_473.3250m/z	473.325	7.74332	pos	3alpha,12alpha,24R-Trihydroxy-5beta-cholestan-26-oic acid	LMST04030204	Lipids and lipid-like molecules	Sterol Lipids	Bile acids and derivatives			44.8	40.2	M+Na	C27H46O5	2.81509	1.65497	5.15935e-05	0.00388653	-1.33667	0.395934	43860	110776	58057	43030.4	48877.3	31340.5	46096.7	35758.4	92518.9	131605	79047.1	105156	135221	121109
0.65_723.8247n	704.807	0.65165	neg	Bisdiphosphoinositol tetrakisphosphate	58370	Organic oxygen compounds	Organooxygen compounds	Alcohols and polyols			36.2	0	M-H2O-H, M-H	C6H20O24P8	0.222745	1.65412	0.0448291	0.126936	0.789632	1.72863	269130	155689	140683	421153	292480	226315	322015	212133	53260.4	232085	151349	108461	150665	238317
6.97_549.3051m/z	549.305	6.97113	neg	(3alpha,5beta,7alpha)-23-Carboxy-7-hydroxy-24-norcholan-3-yl-beta-D-Glucopyranosiduronic acid	LMST05010028	Unclassified	Unclassified	Unclassified			44.8	36.3	M-H2O-H	C30H48O10	-3.10999	1.65273	2.32095e-06	0.00136521	-2.03018	0.244825	22976.3	93847.8	31665.1	16027.9	31454.8	11164.4	35819.1	11726.3	97161.9	87163.2	95286.6	119630	80605.2	83239.6
11.12_554.3460m/z	554.346	11.1181	neg	1-O-(2-methoxy-4Z-hexadecenyl)-sn-glycero-3-phosphocholine	LMGP01060043	Lipids and lipid-like molecules	Glycerophospholipids	Glycerophosphocholines			49.5	48.9	M+FA-H	C25H52NO7P	-0.685721	1.64252	0.00612156	0.0449722	-0.831749	0.561848	117924	209886	111229	75582.8	135087	132356	82153.2	171134	190861	247992	282983	224375	185565	127538
2.12_275.1004n	276.108	2.12128	pos	1,6-Anhydro-N-acetyl-beta-muramate	73346	Unclassified	Unclassified	Unclassified			43	19.7	M+H, M+Na	C11H17NO7	-0.410282	1.64233	0.0291529	0.101576	2.60485	6.0833	111682	18358.7	28713.2	89419.2	42268.9	189341	67066.2	253281	25512.4	19154.9	14407.2	18782.7	13186.5	19108.7
0.61_233.9540n	216.951	0.609617	pos	2-Iodophenol methyl ether	66002	Unclassified	Unclassified	Unclassified			37.7	0	M+H-H2O, M+H	C7H7IO	-0.603529	1.64198	8.71735e-05	0.00496907	-2.36911	0.193564	15965.6	82482.3	27086.8	17384.4	20779.7	4187.95	23594.7	2760.22	98475.5	90535.1	47401.7	78200.2	113799	66482
0.75_173.0421m/z	173.042	0.7537	pos	2-Deoxyribonic acid	LMFA01050477	Organic acids and derivatives	Hydroxy acids and derivatives	Beta hydroxy acids and derivatives			39.9	1.3	M+Na	C5H10O5	0.164596	1.64198	0.0351119	0.112009	0.906495	1.87449	197180	105192	111781	153309	102018	294727	211592	309653	83214.1	121605	127538	122630	89635.1	86526.8
4.45_332.1259n	333.133	4.45078	pos	5'-Hydroxy-3'-methoxysativan	HMDB0039571	Phenylpropanoids and polyketides	Isoflavonoids	O-methylated isoflavonoids			44.5	25.8	M+H, M+NH4, M+Na, M+H-H2O	C18H20O6	-0.307952	1.63889	0.00500559	0.0405771	-0.97665	0.508158	80608.9	158630	89131.2	102704	116674	38866.9	103406	32870.2	152968	127883	131142	124296	200535	214953
6.91_425.2894m/z	425.289	6.90913	pos	1,3,7,12-Tetrahydroxycholan-24-oic acid	5422	Lipids and lipid-like molecules	Steroids and steroid derivatives	Bile acids, alcohols and derivatives	*		46	37.2	M+H	C24H40O6	-0.918779	1.63422	0.000255667	0.00812948	-1.3997	0.379009	46315.8	122202	61237.3	19322.6	56747.3	43828.7	57428.5	39330.1	105609	128767	178878	117643	101744	100574
7.49_414.2991m/z	414.299	7.49363	pos	N,N-(2,2-dihydroxy-ethyl) arachidonoyl amine	LMFA08020028	Lipids and lipid-like molecules	Fatty Acyls	Fatty amides			39.6	7.86	M+Na	C24H41NO3	3.10997	1.63228	0.024011	0.0922274	-0.864926	0.549075	125894	229285	224633	32421.1	203623	69614.7	137159	87914.9	192091	197782	304174	298255	208798	174607
5.71_415.1791m/z	415.179	5.70897	neg	Androsterone sulfate	HMDB0002759	Lipids and lipid-like molecules	Steroids and steroid derivatives	Sulfated steroids	*		40	9.86	M+FA-H	C19H30O5S	-1.40171	1.62901	0.0202476	0.0842638	-1.22375	0.428168	74975.7	175108	63692.8	57872.9	80634.3	69571.5	120802	57280.8	84349.8	139889	327169	116141	185537	197563
3.76_261.1444m/z	261.144	3.76023	pos	gamma-Glutamylleucine	HMDB0011171	Organic acids and derivatives	Carboxylic acids and derivatives	Amino acids, peptides, and analogues	***		48.4	55.3	M+H	C11H20N2O5	-0.358963	1.62758	0.00227058	0.0265586	2.54806	5.84846	91894.9	15712.7	65608.4	66213.8	62454.8	118702	66760	171630	12193.4	36953.6	10529.8	18131.5	10046	6421.67
0.69_315.0810m/z	315.081	0.692417	neg	Allantoin	HMDB0000462	Organoheterocyclic compounds	Azoles	Imidazoles	*	C01551	39	0.943	2M-H	C4H6N4O3	0.996516	1.62722	1.71128e-06	0.00120479	2.28382	4.86966	82217	16883.5	75438.5	89810.5	58047.4	85974.4	80121	103910	16681	20583.2	7221.85	20237.5	19329.6	17247.8
5.69_561.2734m/z	561.273	5.68725	neg	Floribundine	86881	Alkaloids and derivatives	Aporphines	Unclassified			38.2	0	2M-H	C18H19NO2	-4.33898	1.62719	0.00748422	0.0500076	-1.95619	0.257709	34225.4	132807	44699.5	16289.6	56791.5	15751.5	61487.1	10333.5	95428.7	93269.5	247558	188094	83987.1	88503.1
4.69_324.1682n	325.175	4.68885	pos	Dihydroxycarteolol M2	1556	Unclassified	Unclassified	Unclassified			39.1	1.85	M+H, M+Na	C16H24N2O5	-1.09652	1.62659	0.00328082	0.0323472	-0.748161	0.595362	123670	207723	171316	99997.3	139008	90067.4	157146	84487.3	214351	142944	254348	201176	195261	238257
1.37_199.1210n	217.155	1.36768	pos	Neotussilagine	HMDB0031820	Organoheterocyclic compounds	Pyrrolizidines	Unclassified			43.5	21.6	M+H-H2O, M+NH4	C10H17NO3	0.651658	1.61877	0.00823483	0.0527759	2.19518	4.57947	102676	22420.9	68550.2	66006.7	51322.7	167734	73891.6	188551	30835.6	20936.8	18600.1	34161.5	14498.3	15493.4
4.82_431.1741m/z	431.174	4.81928	neg	Geranylgeranyl diphosphate	LMPR0104010001	Lipids and lipid-like molecules	Prenol lipids	Diterpenoids	**	C00353	39.2	4.44	M-H2O-H	C20H36O7P2	-3.71593	1.61716	0.00466317	0.0391344	-0.791575	0.577713	117773	203861	132379	100545	146553	86888.5	174850	65423.2	168363	172167	282365	195222	194214	210835
6.56_574.3131n	555.295	6.56473	neg	Ganoderic acid alpha	HMDB0033024	Lipids and lipid-like molecules	Prenol lipids	Triterpenoids	*		40.2	10.8	M-H2O-H, M-H	C32H46O9	-1.92302	1.61347	6.46594e-07	0.00106796	-2.34239	0.197183	15291	77547.2	31844.6	10351.3	23247.5	4243.07	15821.4	6238.16	83882.6	81620.8	63016.1	81273.4	85130.7	70359.6
4.96_415.1794m/z	415.179	4.96385	neg	1,1'-Ethylidenebistryptophan	HMDB0034899	Organoheterocyclic compounds	Indoles and derivatives	Indolyl carboxylic acids and derivatives			40.4	16.8	M-H2O-H	C24H26N4O4	4.18011	1.60963	0.0244567	0.0929449	-1.5005	0.353432	55708.8	157622	56601.6	37113.3	61078.2	45490.2	98062.9	35906.3	73553.7	94562.5	322551	106233	160831	188003
7.56_481.3164m/z	481.316	7.56203	neg	Dihomo-beta-muricholic acid	LMST04020038	Lipids and lipid-like molecules	Sterol Lipids	Bile acids and derivatives			46	40.7	M+FA-H	C26H44O5	-1.63417	1.60745	0.000163909	0.00665407	-2.5084	0.175751	15965.1	90839.6	12463.4	9091.61	30852.4	14099.4	17406.3	11877.7	88290.1	92982.9	88379.3	147167	66317.6	61901.1
9.07_531.2950m/z	531.295	9.0745	neg	Cucurbitacin J	LMST01010111	Lipids and lipid-like molecules	Sterol Lipids	Sterols		C08801	44.7	38.4	M-H	C30H44O8	-2.55025	1.60341	1.89782e-06	0.00122017	-1.57684	0.335216	31119.2	92833.3	42516.8	22644.9	36040.7	21679	37528.6	26305	82085.8	115194	82169.1	86661.2	99147.7	91741.6
4.73_164.0704m/z	164.07	4.72873	pos	Beta-Tyrosine	HMDB0003831	Organic acids and derivatives	Carboxylic acids and derivatives	Amino acids, peptides, and analogues	**	C04368	46.2	42.3	M+H-H2O	C9H11NO3	-0.980813	1.60307	0.00618357	0.0452132	1.83638	3.57113	107506	30104.1	130060	18423.1	78817.8	143739	145280	128714	65892.3	20667.6	18013.6	51472.6	12471.8	12106.4
6.30_423.2734m/z	423.273	6.29705	pos	3α,6α,12α-Trihydroxy-7-oxo-5β-cholan-24-oic Acid	42857	Unclassified	Unclassified	Unclassified			49.4	52.3	M+H	C24H38O6	-1.57837	1.60216	0.0231609	0.0906648	-0.922335	0.527654	104844	198699	204654	52380.6	179719	48842.1	101200	42269.6	190556	242032	233715	241825	143019	141046
7.20_490.3279n	491.335	7.20252	pos	9,11alpha-epoxy-6alpha-acetoxy-cholest-7-en-3beta,5alpha,19-triol	LMST01010293	Unclassified	Unclassified	Unclassified			48.2	50	M+H, M+NH4	C29H46O6	-3.19881	1.59977	3.87524e-06	0.00151795	-1.99177	0.25143	21640.7	86070.6	33244.9	16964.7	34451.7	11091.3	21916.3	12175.4	65987.7	96836	98332.2	98162.3	84245.6	72860.1
5.56_353.2469m/z	353.247	5.56377	pos	6-((8Z,11Z,14Z)-heptadeca-8,11,14-trien-1-yl)salicylic acid	LMPK15040005	Lipids and lipid-like molecules	Polyketides	Phenolic lipids			43.5	31.8	M+H-H2O	C24H34O3	-1.74375	1.59498	1.67235e-05	0.00234689	-1.63735	0.321447	30525.7	94963.2	50574.1	22146.2	41023	17268.6	43720.9	8421.28	98139	113651	95200.9	98079.7	83270.3	81438.6
4.88_287.1498m/z	287.15	4.87995	neg	Botryodiplodin	HMDB0036594	Organoheterocyclic compounds	Tetrahydrofurans	Unclassified			42.5	20.1	2M-H	C7H12O3	-0.72931	1.59359	0.0110897	0.0613293	-1.92241	0.263814	32476.8	123105	51820.4	30123.7	41842.5	15997.1	45595.3	9481.48	235504	84657	63325.8	182918	80585.6	91638.3
5.59_420.2276m/z	420.228	5.58525	pos	MRE-269	64702	Unclassified	Unclassified	Unclassified			38.9	0.369	M+H	C25H29N3O3	-1.33414	1.59251	5.83182e-07	0.00106796	-2.47243	0.180187	13985.4	77615.8	12960.8	10008.4	15675.6	17565.7	15864.6	11837.2	101614	61488.2	82410	76532.4	74038.1	69611.4
4.36_327.1440m/z	327.144	4.35865	neg	Anguidol	HMDB0035846	Lipids and lipid-like molecules	Prenol lipids	Sesquiterpenoids	*		45.2	32.5	M+FA-H	C15H22O5	-3.40005	1.58874	0.0102582	0.0592388	-1.35026	0.392222	50145.2	127849	73656.1	63553.8	58787.8	25391.3	61298.9	18183.1	104745	72168.1	101530	92955.5	185692	210004
1.41_625.1587m/z	625.159	1.40813	pos	6-({3,5-dihydroxy-2-[hydroxy({2,3,4-trihydroxy-6-oxo-3-[3,4,5-trihydroxy-6-(hydroxymethyl)oxan-2-yl]cyclohexa-1,4-dien-1-yl})methyl]oxan-4-yl}oxy)-3,4,5-trihydroxyoxane-2-carboxylic acid	HMDB0128269	Organic oxygen compounds	Organooxygen compounds	Carbohydrates and carbohydrate conjugates			52.5	74.2	M+H-H2O	C24H34O20	-3.63733	1.58754	5.63205e-06	0.00167762	1.94625	3.85372	84103.4	21823.9	82016.9	94434.1	90977.8	55690.9	104058	77442.5	22086.4	19283.8	26220.5	29237.3	15558	18557.7
8.84_471.3110m/z	471.311	8.84117	neg	Stoloniferone P	LMST01031101	Lipids and lipid-like molecules	Sterol Lipids	Sterols			44.7	28.2	M+FA-H	C28H42O3	-1.50789	1.58472	0.0475017	0.130891	-1.97264	0.254786	28384.4	111405	35296.3	36197.3	21782	15151.4	37463.6	24415.6	46874.5	136227	27398.9	35425.3	247083	175419
5.34_344.2193n	367.209	5.33572	pos	delta14-9-PhytoF	LMFA02040003	Lipids and lipid-like molecules	Fatty Acyls	Octadecanoids			42.2	17.6	M+H-H2O, M+Na	C18H32O6	-1.62357	1.58283	0.00553453	0.0429556	-0.651122	0.636785	128239	201384	176006	133713	167389	73999.8	149105	69219.4	214406	188119	173220	187519	219220	225822
1.07_325.0414m/z	325.041	1.0669	neg	6-[(2-carboxyacetyl)oxy]-3,4,5-trihydroxyoxane-2-carboxylic acid	HMDB0127482	Organic oxygen compounds	Organooxygen compounds	Carbohydrates and carbohydrate conjugates			39.5	1.8	M+FA-H	C9H12O10	0.533031	1.58264	0.0486767	0.132832	3.34871	10.1874	103364	10146.2	23531.6	53706.6	28548.1	223392	47688.4	243315	6431.22	14115.6	20088	13997.2	3080.8	3164.52
4.29_376.1382n	377.146	4.29112	pos	Riboflavin	HMDB0000244	Organoheterocyclic compounds	Pteridines and derivatives	Alloxazines and isoalloxazines	***	C00255	50.8	57.5	M+H, M+Na	C17H20N4O6	-0.134509	1.58043	0.0359934	0.113395	1.13708	2.19935	156649	71225.1	108435	81851.1	120188	202930	123867	302624	57794.2	86034.6	112003	81295.4	40354.8	49869.3
7.29_301.2016m/z	301.202	7.29175	neg	xi-7-Hydroxyhexadecanedioic acid	HMDB0037830	Lipids and lipid-like molecules	Fatty Acyls	Fatty acids and conjugates	*		50.2	55.6	M-H	C16H30O5	-1.35505	1.58012	0.020062	0.0838442	1.9483	3.8592	130399	33789.2	104023	297159	135709	87806.5	76011.6	81686.8	45241.6	57166	23071	29134.7	27522.6	20599.3
6.86_530.3086n	511.291	6.86405	neg	(S)-Nerolidol 3-O-[a-L-rhamnopyranosyl-(1->2)-b-D-glucopyranoside]	HMDB0040844	Lipids and lipid-like molecules	Fatty Acyls	Fatty acyl glycosides	*		42.3	16.2	M-H2O-H, M+FA-H	C27H46O10	-0.883005	1.57714	0.00102477	0.0167045	-3.34982	0.098085	7638.22	77873.5	23708.2	2405.27	9810.72	23.9053	8270.18	1611.07	63745.5	30835.3	78056.3	58347.7	99912	136344
7.79_394.2711n	412.305	7.78528	pos	11-Hydroxyeicosatetraenoate glyceryl ester	HMDB0012530	Lipids and lipid-like molecules	Endocannabinoids	Unclassified	*		38	24.4	M+NH4, M+Na, M+H-H2O	C23H38O5	-2.02673	1.5682	6.70525e-05	0.00428114	-1.73891	0.299596	27885.9	93078.2	29630.1	10319.4	47029	17175.4	47437.6	15723.7	69911.7	121098	82604.5	106677	85470.4	92708.8
6.38_432.3232n	433.331	6.38092	pos	3beta,7alpha-Dihydroxy-5-cholestenoate	HMDB0012454	Lipids and lipid-like molecules	Steroids and steroid derivatives	Bile acids, alcohols and derivatives	**	C17335	43.4	25.9	M+H-H2O, M+H	C27H44O4	-1.67422	1.5671	0.000150746	0.00639431	-1.5218	0.34825	37706.2	108273	40926.7	31208.9	58447.4	31079.9	35354.7	29219.8	84304.6	81871.6	145483	137938	97483.5	102559
4.43_348.2299n	349.237	4.43123	pos	3b,15b,17a-Trihydroxy-pregnenone	5342	Lipids and lipid-like molecules	Fatty Acyls	Fatty acids and conjugates	*		44.3	27.4	M+H-H2O, M+H	C21H32O4	-0.421881	1.56598	9.82913e-05	0.00521136	-0.697364	0.616698	101819	165103	118925	77615.3	111586	119192	84531.3	99063.1	155554	175148	166620	143675	156412	193211
5.90_503.3009m/z	503.301	5.90132	neg	Metabolite M6	HMDB0061034	Benzenoids	Indanes	Unclassified			38.6	10	M-H2O-H	C30H42N4O4	-3.58552	1.56593	9.61051e-05	0.00514907	-1.97062	0.255144	21604.5	84675.7	49083.1	24168	29470.1	10565	6894.04	9446.93	113252	76908.3	56734.1	91555	79864.6	89740.4
8.78_487.3036m/z	487.304	8.78042	pos	3alpha,6alpha,7alpha,12alpha-Tetrahydroxy-5beta-cholest-24-en-26-oic acid	LMST04030128	Unclassified	Unclassified	Unclassified			48.8	51.3	M+Na	C27H44O6	1.22174	1.56513	0.000118546	0.00567318	-1.19645	0.436349	48237	110547	49437.9	40279.3	56462.7	35925.7	66271.5	41044.9	85544.7	142188	88543	106809	129621	110576
1.07_176.1282m/z	176.128	1.07442	pos	trans-4-Hydroxycyclohexylacetic acid	HMDB0000909	Organic oxygen compounds	Organooxygen compounds	Alcohols and polyols			43.8	20.9	M+NH4	C8H14O3	0.296339	1.56321	3.73398e-05	0.00332106	-2.21536	0.215333	18257.6	84787.4	21258	16073.9	14409.6	14938.6	29302.7	13562.5	115596	67856.7	107092	87720.2	68586.9	61872.7
0.50_130.0996n	153.091	0.498783	pos	Heptylic acid	LMFA01010007	Lipids and lipid-like molecules	Fatty Acyls	Fatty acids and conjugates	*	C17714	44.2	23.7	M+H-H2O, M+Na, M+H	C7H14O2	1.48744	1.55941	0.0426586	0.123841	0.909563	1.87848	194647	103620	110156	165669	123086	308729	138285	321959	91790.8	99077.8	110555	90901.9	116535	112858
4.87_274.1777n	297.168	4.86843	pos	3-Hydroxytetradecanedioic acid	5383	Lipids and lipid-like molecules	Fatty Acyls	Fatty acids and conjugates	*		46.3	37.1	M+H, M+Na	C14H26O5	-1.30444	1.55437	0.00601817	0.044734	-2.02995	0.244863	25907.3	105803	39670.5	29427.9	35248.7	12681.4	30627.8	7787.47	195243	67892.5	48969.5	147266	82866.9	92580.4
0.94_216.2071m/z	216.207	0.938417	pos	Cycluron	72851	Unclassified	Unclassified	Unclassified			39.3	0	M+NH4	C11H22N2O	0.5049	1.5513	0.025594	0.0952446	1.43641	2.70647	125877	46509.6	77016.1	99672.4	46244.5	191496	134491	206340	109402	42676.5	41267.3	67007.8	15630.7	3072.83
4.79_134.0600m/z	134.06	4.78967	pos	Oxindole	34541	Organoheterocyclic compounds	Indoles and derivatives	Indolines		C12312	49.9	58.8	M+H	C8H7NO	-0.53101	1.54858	0.0153703	0.072824	1.41251	2.66199	121338	45581.6	155456	68293.9	59040.8	156801	129354	159082	90889.5	27415	20393.1	111276	10509.3	13006.4
9.03_484.3629m/z	484.363	9.03248	pos	1beta,3alpha,7alpha,12alpha-Tetrahydroxy-5beta-cholestan-26-oic acid	LMST04030047	Unclassified	Unclassified	Unclassified			47	41	M+NH4	C27H46O6	-0.688799	1.54836	0.0490373	0.133353	-3.48917	0.0890544	8467.58	95083.2	4201.82	5105.25	7930.8	5357.68	20443.7	7766.24	44546.8	281593	23997.9	49670.9	90009.5	80681.5
7.92_611.2420m/z	611.242	7.92153	neg	Lonchocarpin	LMPK12120012	Lipids and lipid-like molecules	Polyketides	Flavonoids			38.6	2.84	2M-H	C20H18O3	-3.0758	1.54828	0.0100865	0.0586686	-0.639478	0.641945	143614	223716	205127	57660.6	161629	111620	198438	127208	223790	179276	227838	213244	244414	253736
7.91_409.2942m/z	409.294	7.9105	pos	1,3,12-Trihydroxycholan-24-oic acid	5360	Lipids and lipid-like molecules	Steroids and steroid derivatives	Bile acids, alcohols and derivatives	*		45.5	37.6	M+H	C24H40O5	-1.55128	1.54626	0.000423752	0.0106211	-2.70259	0.153617	11756.1	76528.9	20063.2	3993.39	14703.9	5356.48	18056.9	8363.07	41774.2	113563	109841	58587.4	80469.6	54937.9
5.13_448.3178n	431.315	5.13303	pos	2-deoxyecdysone	LMST01010182	Lipids and lipid-like molecules	Sterol Lipids	Sterols			43.4	29.3	M+H-H2O, M+H	C27H44O5	-2.2936	1.54593	0.000146842	0.00634989	-1.84912	0.277561	25533.7	91993.1	49175.1	20437.7	44672.1	17115.5	10211.1	11590.7	104044	69359.4	122576	104381	70434.7	81163.7
4.85_304.1574m/z	304.157	4.84873	pos	Zolazepam	43373	Unclassified	Unclassified	Unclassified			38.5	0	M+NH4	C15H15FN4O	2.02317	1.54135	0.0026589	0.028963	-2.52416	0.173841	16375.6	94198.9	15522.6	7385.74	32738.1	2898.35	37465	2243.84	156522	53053.9	57468.1	144505	64311.2	89333.2
1.69_203.0794n	204.087	1.69387	pos	N2-Acetyl-L-aminoadipate	63446	Unclassified	Unclassified	Unclassified			43.8	25.3	M+H, M+Na	C8H13NO5	0.199082	1.53725	0.00709581	0.0484672	2.11788	4.34055	94915.5	21867.2	74878.9	51449.6	51726.5	151228	68309.6	171900	24155.4	29726.9	18731.7	23186.7	18860.2	16542
4.57_246.1465n	269.136	4.56977	pos	3-Hydroxydodecanedioic acid	5402	Organic acids and derivatives	Hydroxy acids and derivatives	Medium-chain hydroxy acids and derivatives			52	63.6	M+H, M+Na	C12H22O5	-0.997051	1.53574	0.0141646	0.069803	-2.04336	0.242598	27348.8	112733	51469.2	29711.4	33747.8	11586.1	29752	7826.17	219104	72464.1	43299.7	176122	78558.8	86847.5
0.74_249.1081m/z	249.108	0.7366	pos	N2-Succinyl-L-glutamic acid 5-semialdehyde	HMDB0001180	Organic acids and derivatives	Carboxylic acids and derivatives	Amino acids, peptides, and analogues	**	C05932	41.9	17.5	M+NH4	C9H13NO6	-0.137678	1.5319	7.68659e-05	0.00464997	1.41157	2.66027	96846	36404.6	124111	75682.3	104362	72599	113641	90680.3	37473	25878.2	46596.6	49765	26714.4	32000.3
7.90_553.2100m/z	553.21	7.90057	neg	Methionyl-Glutamine	HMDB0028971	Organic acids and derivatives	Carboxylic acids and derivatives	Amino acids, peptides, and analogues			42.2	32.3	2M-H	C10H19N3O4S	-3.50508	1.52608	6.43252e-05	0.00421795	-1.37871	0.384563	37764.8	98201.9	59801.5	10823.6	40801.4	27305.6	61112.4	26744.4	89130.7	95431	113030	86170.1	108117	97332.9
3.33_217.0951n	218.102	3.32748	pos	1-Isothiocyanato-8-(methylthio)octane	HMDB0038447	Organosulfur compounds	Isothiocyanates	Unclassified			37.4	0	M+H, M+Na	C10H19NS2	-3.6906	1.52391	0.00636252	0.0458068	3.6972	12.9708	76058.1	5863.79	52975.8	36801.6	25891.3	134373	64499.5	141807	10445	4927.78	4126.25	10307.4	2782.97	2593.36
6.99_472.3181n	473.325	6.992	pos	(23S,24S)-17,23-Epoxy-24,29-dihydroxy-27-norlanost-8-ene-3,15-dione	HMDB0035843	Lipids and lipid-like molecules	Prenol lipids	Triterpenoids	*		52.8	71.5	M+H-H2O, M+H	C29H44O5	-1.63174	1.52195	0.0220916	0.0884367	-0.859567	0.551118	89730.2	162815	186403	61158.9	120415	68236.8	33284.1	68884	122045	141085	168041	135430	215275	195013
5.67_501.2818m/z	501.282	5.66785	pos	Erinacine D	HMDB0031896	Lipids and lipid-like molecules	Prenol lipids	Diterpenoids	*		45.2	34.1	M+Na	C27H42O7	-1.04762	1.51844	5.72076e-05	0.00408283	-1.63832	0.32123	29284.5	91163.6	53712	24337.4	45096.7	13223.3	28633.2	10704.4	105933	80856.8	93927.2	110400	71939.2	83925.5
7.53_828.5700m/z	828.57	7.53428	pos	PS(22:0/15:0)	LMGP03010703	Lipids and lipid-like molecules	Glycerophospholipids	Glycerophosphoserines	*		37.2	3.63	M+Na	C43H84NO10P	-3.07343	1.51451	0.0141132	0.0696118	-1.50786	0.351633	42344.2	120422	115486	1.01138e-05	109466	1.01138e-05	29113.8	1.01138e-05	105002	100469	182531	126795	115713	92020.1
6.17_445.2941m/z	445.294	6.16962	pos	Homohyocholic acid	LMST04070034	Lipids and lipid-like molecules	Sterol Lipids	Bile acids and derivatives			41.9	28.3	M+Na	C25H42O5	3.87636	1.51292	0.000557203	0.0121028	-1.01715	0.49409	66222.4	134029	88908.4	73354.5	88697.1	42352.9	64578.1	39443.6	131798	112775	149245	176991	110514	122852
4.02_292.1418n	293.149	4.02378	pos	Fusarochromanone	89326	Organoheterocyclic compounds	Benzopyrans	1-benzopyrans			43.8	24.9	M+H, M+Na	C15H20N2O4	-1.80983	1.51279	0.0204258	0.0846107	1.10952	2.15774	139269	64544	73109.3	75483.8	134647	236680	122657	193039	67437.4	44698.3	84954.6	65999.3	52847.2	71327
6.27_365.2328m/z	365.233	6.26535	neg	1(15),8(19)-Trinervitadiene-3alpha,5alpha,18-triol	LMPR0104400001	Lipids and lipid-like molecules	Prenol lipids	Isoprenoids			44.1	25.7	M+FA-H	C20H32O3	-1.65609	1.50726	0.00119141	0.0180877	-2.69915	0.153983	12420.1	80658.7	3477.18	4009.23	42252.9	5480.58	14259.4	5041.24	41518.6	42999.8	113820	76326.6	87101.6	122185
3.68_602.2841m/z	602.284	3.67565	pos	OOB-PE	LMGP20020034	Lipids and lipid-like molecules	Glycerophospholipids	Oxidized glycerophospholipids			43.7	33.3	M+K	C27H50NO9P	-2.51048	1.50605	0.0174178	0.0777667	-5.4852	0.022325	1931.6	86522.1	559.258	1.01138e-05	1.01138e-05	1.01138e-05	11030.4	1.01138e-05	197779	79079.3	1.01138e-05	146026	44604	51643.8
0.71_356.1198m/z	356.12	0.710133	neg	1,7-Dimethylguanosine	HMDB0001961	Nucleosides, nucleotides, and analogues	Purine nucleosides	Unclassified			40.8	17.6	M+FA-H	C12H17N5O5	-4.55424	1.50497	0.000474357	0.0112487	1.92774	3.80458	83810	22028.7	120461	43983.2	73233.7	77639.1	75251.3	112292	19992.7	12254.6	39617.7	25059.4	15662.3	19585.6
0.65_372.0499n	395.039	0.64775	pos	NORSTICTIC ACID	43603	Unclassified	Unclassified	Unclassified			36.8	0	M+Na, M+K	C18H12O9	4.82657	1.50314	0.0252232	0.0944879	2.33653	5.05087	96050.4	19016.6	30639.9	49379.4	52294.2	165215	74717.1	204057	13922.3	38652.3	16222.2	14717	11798.3	18787.5
1.57_403.0485m/z	403.049	1.56662	neg	1,3-Glyceryl dinitrate glucuronide	1584	Unclassified	Unclassified	Unclassified			39	0	M+FA-H	C9H14N2O13	1.99994	1.50031	0.00627062	0.0454641	2.39978	5.27725	82945.3	15717.5	32092.9	77754.9	58503	132033	48988.5	148299	22711.5	18023.7	15653.7	26447.9	3907.6	7560.86
9.20_539.2988m/z	539.299	9.2018	neg	PA(8:0/i-13:0)	HMDB0115686	Lipids and lipid-like molecules	Glycerophospholipids	Glycerophosphates			39.2	0.894	M+FA-H	C24H47O8P	-0.536246	1.49937	0.0165603	0.075724	-2.31856	0.200468	16744.6	83527.4	11578.6	25120.6	16848.8	12701	16996.7	17221.7	32813.8	122295	40658	30434	165173	109791
5.84_531.2624m/z	531.262	5.83808	neg	Withaperuvin C	HMDB0034077	Lipids and lipid-like molecules	Steroids and steroid derivatives	Steroid lactones	*		37.1	0.764	M+FA-H	C28H38O7	4.95033	1.49902	0.000288029	0.0086085	-2.6628	0.157912	12186.1	77169.8	8884.06	4892.74	19709.9	4408.83	32230.1	2990.79	39910.6	51554.6	105406	85119.9	77008.4	104019
6.54_465.3214m/z	465.321	6.54388	neg	3alpha,7alpha,22S-trihydroxy-5alpha-cholestan-26-oic acid	LMST04030184	Lipids and lipid-like molecules	Sterol Lipids	Bile acids and derivatives			42.2	21.2	M-H	C27H46O6	-1.69914	1.49804	4.22489e-05	0.00353631	-0.84416	0.557035	76309.3	136992	80678.4	61070	100670	66491.3	81873.3	67073	142870	132502	164870	136553	119469	125687
7.95_823.5883m/z	823.588	7.9514	pos	LacCer(d18:1/12:0)	83814	Unclassified	Unclassified	Unclassified	*		37.9	0	M+NH4	C42H79NO13	-0.799019	1.49496	0.00137942	0.0197083	-4.76555	0.0367644	2488.03	67674.9	8919.12	1.01138e-05	2224.98	1.01138e-05	3784.07	1.01138e-05	24365.3	94933.3	124479	48276.9	65254.1	48740.5
5.15_395.2901m/z	395.29	5.1539	pos	15-HETE-Gly	LMFA08020143	Lipids and lipid-like molecules	Fatty Acyls	Fatty amides			45.8	38.2	M+NH4	C22H35NO4	-0.921772	1.49416	0.00511417	0.0411306	-1.55953	0.339262	38774.6	114291	48881.4	27734.6	94453.5	10702.4	45261.7	5613.86	153390	84079.1	166700	127921	75243.3	78412.5
2.66_188.1160n	189.123	2.66307	pos	Alanyl-Valine	85615	Organic acids and derivatives	Carboxylic acids and derivatives	Amino acids, peptides, and analogues			44.8	34.2	M+H, M+Na	C8H16N2O3	-0.461877	1.4915	0.00790486	0.0515298	1.97636	3.93498	94554.7	24029.3	53826.5	82963	71290.1	153196	43237.3	162815	16672.5	43760.9	27987.1	21483.9	19174.3	15096.8
7.96_409.2858m/z	409.286	7.96248	neg	3-Ethylethcathinone	96613	Unclassified	Unclassified	Unclassified			38.5	0	2M-H	C13H19NO	-0.519383	1.49095	0.000799941	0.0145782	-2.63052	0.161486	12017.9	74420.6	22486.2	2865.58	12359.9	6197.4	21141.5	7056.8	38039.1	102919	119020	53773.7	76346.6	56425.1
7.29_302.2088n	325.198	7.28758	pos	9-hydroxy-hexadecan-1,16-dioic acid	74927	Lipids and lipid-like molecules	Fatty Acyls	Fatty Acids and Conjugates			44.4	26.9	M+H-H2O, M+Na, M+NH4, M+H	C16H30O5	-1.79286	1.48851	0.0168175	0.0763946	1.72051	3.29554	120671	36616.4	94694.1	260106	124942	92107.9	68635.9	83538.2	46389.9	57260.2	28209.1	29630.2	33227.1	24981.6
5.20_388.2458n	369.228	5.19528	neg	5,6-Dihydroxyprostaglandin F1a	HMDB0012109	Lipids and lipid-like molecules	Fatty Acyls	Eicosanoids	*	C06475	40.1	9.13	M-H2O-H, M-H	C20H36O7	-0.796426	1.48008	0.00410426	0.0365079	-0.540099	0.687724	158945	231118	204350	155074	192008	124012	153031	125195	247232	198991	266254	270379	195822	208029
5.44_496.3024n	519.293	5.43867	pos	(3b,16b,20R)-Pregn-5-ene-3,16,20-triol 3-glucoside	HMDB0041331	Lipids and lipid-like molecules	Steroids and steroid derivatives	Steroidal glycosides	*		47	44.1	M+H-H2O, M+NH4, M+Na	C27H44O8	-2.49162	1.47492	0.000803484	0.0145931	-1.52563	0.347328	35256.9	101509	58227.2	31092.5	56525.2	21824.8	28182.2	15689.4	104175	85504.5	120438	148894	73728.7	76312.1
2.20_268.0807n	269.088	2.20388	pos	Allopurinol riboside	HMDB0000481	Nucleosides, nucleotides, and analogues	Pyrazolo[3,4-d]pyrimidine glycosides	Unclassified			40	10.3	M+H, M+Na	C10H12N4O5	-0.0759776	1.47471	0.0105148	0.0599242	3.83927	14.3132	73539.2	5137.87	20088.5	58245.7	47872	137362	34633.9	143032	7497.97	4001.86	4992.76	11338.5	940.096	2056.07
5.92_625.3585m/z	625.359	5.91682	pos	Spongipregnoloside A	LMST02030217	Lipids and lipid-like molecules	Sterol Lipids	Steroids			49.2	49.2	M+H	C33H52O11	0.482101	1.4722	0.00172182	0.022443	-1.21351	0.431219	48872.9	113337	59282.8	36309	72022.6	20982.4	81931.1	22709.7	109011	67889.4	136461	100333	130977	135350
5.01_541.3018m/z	541.302	5.0051	neg	3-alpha,20-alpha-dihydroxy-5-beta-pregnane 3-glucuronide	LMST05010038	Lipids and lipid-like molecules	Glycerophospholipids	Glycerophosphoethanolamines	*		45.1	37.3	M+FA-H	C27H44O8	-0.142822	1.46988	0.000925056	0.0157573	-1.28308	0.410918	43552.9	105989	85736.6	41439.7	62788	18934.4	33909.7	18509.2	131158	92460.7	110846	126037	82854.9	92580.4
8.24_484.3629m/z	484.363	8.237	pos	3alpha,7alpha,12alpha,23-Tetrahydroxy-5beta-cholestan-26-oic acid	LMST04030045	Unclassified	Unclassified	Unclassified			47.1	41.3	M+NH4	C27H46O6	-0.832873	1.46619	0.00409637	0.0364729	-1.57048	0.336696	34290.5	101844	21684.8	17143	33291.1	18811	93930.8	20882.1	54765.6	157786	107325	100635	102228	88323.9
7.80_394.2717n	393.264	7.79608	neg	Noravicholic acid	LMST04060029	Lipids and lipid-like molecules	Sterol Lipids	Bile acids and derivatives			43.3	21.8	M-H, M+FA-H	C23H38O5	-0.523593	1.46129	0.000401251	0.0103041	-1.5345	0.345199	33002.6	95604.7	47157	9593.25	59539.2	18859.2	47716.9	15150.3	87879.2	77897.2	91376	136257	84820.1	95398.4
4.44_332.1261n	331.119	4.44172	neg	3,3'-Dihydroxy-4',5,7-trimethoxyflavan	HMDB0030664	Phenylpropanoids and polyketides	Flavonoids	Flavans			47.2	39.5	M-H, 2M-H	C18H20O6	0.343984	1.45987	0.00409941	0.0364765	-0.936547	0.522482	67133.3	128489	72148.9	84807.2	89151.2	33612.5	95389.8	27690.1	126839	104630	105842	107431	166228	159967
0.65_189.1598m/z	189.16	0.64775	pos	Nε,Nε,Nε-Trimethyllysine	44794	Unclassified	Unclassified	Unclassified			45.5	30.5	M+H	C9H20N2O2	0.249097	1.45756	0.0231794	0.0906648	1.89228	3.71223	98403.4	26507.9	46764	50868.8	51873.1	172869	77880.1	190165	27523.1	36661.3	24664.5	26101.2	21992.4	22105.1
5.28_379.2124m/z	379.212	5.27948	neg	Phytocassane B	HMDB0041055	Lipids and lipid-like molecules	Prenol lipids	Diterpenoids	*		50.2	53.7	M+FA-H	C20H30O4	-0.644923	1.45716	0.0431725	0.124691	-0.769968	0.586431	114829	195811	131177	102254	172365	34698.1	214493	33988.5	129101	259030	196104	169998	193492	227140
1.21_219.1339m/z	219.134	1.20758	pos	Threoninyl-Valine	85967	Organic acids and derivatives	Carboxylic acids and derivatives	Amino acids, peptides, and analogues			45.7	31.3	M+H	C9H18N2O4	-0.378364	1.45643	0.00169389	0.0222572	1.1889	2.27979	108990	47806.8	162510	91998.5	120390	93604.6	93018	92415.2	47765.6	23687.5	66326.8	74676.4	24937.1	49447.5
4.95_427.2303m/z	427.23	4.94968	pos	desmethylastemizole	HMDB0061013	Organoheterocyclic compounds	Benzimidazoles	Unclassified			42.5	24.9	M+H-H2O	C27H29FN4O	2.38918	1.4506	0.00102199	0.0166887	-1.07067	0.476098	55543.2	116663	80281.7	63488.7	82199.7	27178.9	60188.3	19921.9	141192	95704.9	106560	137636	99646.1	119242
4.92_323.1610m/z	323.161	4.92178	neg	Leucyl-phenylalanine	HMDB0013243	Organic acids and derivatives	Carboxylic acids and derivatives	Amino acids, peptides, and analogues			42.9	18.4	M+FA-H	C15H22N2O3	-0.990306	1.44565	0.00323468	0.0322023	-0.795566	0.576117	91007.9	157968	124811	71842.3	99625.1	69292	116367	64110	158442	108256	207245	148061	145212	180590
4.11_265.1546m/z	265.155	4.10597	pos	R-4-benzyl-3-isobutyryloxazolidin-2-one	65458	Unclassified	Unclassified	Unclassified			36.9	0	M+NH4	C14H17NO3	-0.437224	1.44241	1.312e-05	0.00215016	1.16474	2.24192	95367.4	42538.2	121601	79919	94353.5	94414.8	84689.3	97227.2	41950.7	32215.9	43371.1	53525.3	36337.3	47829
2.72_233.1493m/z	233.149	2.72412	pos	Threoninyl-Leucine	85958	Organic acids and derivatives	Carboxylic acids and derivatives	Amino acids, peptides, and analogues			50.4	55.7	M+H	C10H20N2O4	-1.11622	1.43413	0.00295747	0.0307146	1.48652	2.80213	97937.1	34951	159681	80787.2	74318.1	112393	55678.8	104765	28309.1	15316.2	45667.6	54581	23473.7	42358.1
9.78_388.2612n	433.259	9.7764	neg	3,6-Dioxo-5beta-cholan-24-oic Acid	LMST04010134	Unclassified	Unclassified	Unclassified			42.1	17.1	M-H, M+FA-H	C24H36O4	-0.377587	1.43307	0.00523824	0.0416738	1.75341	3.37154	92873.2	27546.2	60976.5	58788.6	63209.2	142041	88139.6	144084	13753.7	28781.3	11283.1	18343.2	65974.3	27141.5
8.05_531.2959m/z	531.296	8.04752	neg	(6beta,8betaOH)-6,8-Dihydroxy-7(11)-eremophilen-12,8-olide	HMDB0035644	Lipids and lipid-like molecules	Prenol lipids	Terpene lactones	*		42.7	24.8	2M-H	C15H22O4	-0.860799	1.43213	0.00136055	0.0195497	-1.55067	0.341351	28353.3	83062.1	27579.3	30015	34217.5	20142.9	34469.6	23695.5	53002.5	132154	73013.8	62846.4	106186	71170
0.75_157.0739n	175.108	0.7537	pos	N-Acetylproline	HMDB0094701	Organic acids and derivatives	Carboxylic acids and derivatives	Amino acids, peptides, and analogues			44.5	27.7	M+H-H2O, M+NH4	C7H11NO3	0.21145	1.42855	0.00412576	0.036615	0.649481	1.5686	173057	110326	237655	128778	151988	178700	170664	170558	141755	95159.2	113247	118826	83591.4	109375
0.04_197.1031m/z	197.103	0.0418833	pos	Acetylisoniazid	HMDB0041821	Organoheterocyclic compounds	Pyridines and derivatives	Pyridinecarboxylic acids and derivatives	**	C07585	43.8	29.9	M+NH4	C8H9N3O2	-0.973071	1.42524	0.0325048	0.107451	0.949224	1.93083	153270	79380.2	89518.2	139385	95758.7	257304	108291	229362	65483.9	75783.1	85306.1	74325.6	89992.7	85389.8
5.81_425.2890m/z	425.289	5.81255	pos	(23R)-3α,5β,7α,23-Tetrahydroxycholan-24-oic Acid	42995	Unclassified	Unclassified	Unclassified			41.3	22.5	M+H	C24H40O6	-1.76756	1.42289	1.05784e-05	0.00198046	-2.6939	0.154545	9627.69	62297.1	23372	5881.69	10326.5	4683.34	10969.2	2533.42	48865	59191.3	88889.4	61881.5	52728.3	62226.8
4.57_401.1384m/z	401.138	4.56713	neg	5-hydroxy-6-(4-hydroxy-3-methylbutanoyl)-8,8-dimethyl-4-phenyl-2H,8H-pyrano[2,3-f]chromen-2-one	HMDB0131611	Phenylpropanoids and polyketides	Neoflavonoids	Prenylated neoflavonoids			38	7.91	M-H2O-H	C25H24O6	-2.38263	1.42205	0.0101088	0.0587245	-1.34974	0.392362	48149.5	122717	105905	22197	60094.8	16640.1	72213.1	11846.8	134933	64445	178072	159208	81883.1	117762
5.54_547.2938m/z	547.294	5.5381	neg	5beta-scymnol sulfate	LMST05020017	Lipids and lipid-like molecules	Sterol Lipids	Steroid conjugates		C16261	43.4	30	M-H	C27H48O9S	-1.5294	1.42179	0.0136963	0.0685133	-2.99061	0.125816	11951	94987.8	9836.09	1791.67	11397.2	6946.31	33717.3	8017.45	50124.9	65069.4	182854	179466	52236.9	40174.8
0.50_243.2316m/z	243.232	0.498783	pos	Pentadecylic acid	4205	Lipids and lipid-like molecules	Fatty Acyls	Fatty acids and conjugates	*	C16537	41.4	12.2	M+H	C15H30O2	-1.11741	1.42079	0.028458	0.100354	1.48765	2.80431	108647	38742.9	41790.2	77565.1	61521.8	177668	87449	205888	33875.9	39010	39584.3	35134.4	44556.8	40295.7
6.74_553.2835m/z	553.284	6.73562	neg	Methionyl-Lysine	HMDB0028978	Organic acids and derivatives	Carboxylic acids and derivatives	Amino acids, peptides, and analogues			36.6	1.29	2M-H	C11H23N3O3S	-2.19149	1.41907	0.0327922	0.107823	-3.70014	0.076939	5642	73330.8	997.386	1433.03	1402.24	4625.3	20772.4	4621.69	3819.01	160683	102336	12987.1	130601	29558.1
5.45_317.1503m/z	317.15	5.45182	neg	Ergoline-8-methanol, 10-methoxy-, (8b)-	1516	Unclassified	Unclassified	Unclassified			39.2	0	M+FA-H	C16H20N2O2	-1.2913	1.41693	0.0313755	0.105563	-1.17776	0.442038	68845.1	155745	101389	35999.3	101587	23962.4	128705	21427.6	120476	74242.5	275535	163132	113070	188012
4.96_379.2124m/z	379.212	4.96385	neg	PGF3alpha-1,15-lactone	LMFA03010197	Lipids and lipid-like molecules	Fatty Acyls	Eicosanoids			53.4	70.6	M+FA-H	C20H30O4	-0.633622	1.41579	0.0372617	0.115228	-1.0796	0.473159	67345.4	142332	91483	41447.5	145597	39819.3	53221.4	32503.7	90752	89569.1	219650	81639.3	166638	205741
6.16_281.1391m/z	281.139	6.15833	neg	Cynaratriol	HMDB0034983	Lipids and lipid-like molecules	Prenol lipids	Terpene lactones	*		50.9	59.1	M-H	C15H22O5	-1.33445	1.41194	0.00256266	0.0283163	-2.49799	0.177023	12294.4	69451	20698.4	11212.8	19744	7492.12	8656	5963.1	44656.8	33879.6	59634.5	53930.7	106592	118012
1.43_152.0567m/z	152.057	1.42772	pos	Guanine	315	Organoheterocyclic compounds	Imidazopyrimidines	Purines and purine derivatives	**	C00242	46.5	36.3	M+H	C5H5N5O	0.0562415	1.41052	0.032535	0.107451	-1.52304	0.347952	33721	96912.7	49877.8	27688.6	25618.3	33457.6	15709.4	49974.1	59153.8	194279	56925.7	50375	152150	68593
13.26_355.1578m/z	355.158	13.2566	neg	Hydroxyzine	HMDB0014697	Benzenoids	Benzene and substituted derivatives	Diphenylmethanes		C07045	36.1	9.41	M-H2O-H	C21H27ClN2O2	-1.26578	1.41012	0.00171941	0.022422	1.45187	2.73562	85161.6	31130.7	54197.4	64226.3	88864.8	108941	71093.8	123646	13053.1	16909.2	55836.5	38109.8	27523.4	35352
6.53_410.2779n	411.289	6.52985	pos	mLPA(O-16:0)	LMGP00000064	Lipids and lipid-like molecules	Glycerophospholipids	Other Glycerophospholipids			43.5	24	M+H-H2O, M+H	C20H43O6P	-4.55593	1.40892	5.32046e-05	0.00394342	-2.2656	0.207963	14513	69786.6	20728.7	10058.9	24424.5	7647.88	18132.2	6085.83	84973.9	59788.4	70037.8	98318.8	49063.2	56537.4
1.27_559.1507m/z	559.151	1.26703	pos	1,4-beta-D-Glucan	HMDB0006944	Unclassified	Unclassified	Unclassified			47.5	47	M+Na	C18H32O18	4.93821	1.40667	0.0250725	0.0942202	5.23343	37.62	79374.2	2109.89	186985	10073.9	48039.5	84883.2	8519.41	137744	613.868	1.01138e-05	1316.56	912.733	6404.91	3411.29
1.29_276.0175m/z	276.017	1.29145	neg	Paracetamol sulfate	HMDB0059911	Organic acids and derivatives	Organic sulfuric acids and derivatives	Arylsulfates			44	26.4	M+FA-H	C8H9NO5S	-3.75181	1.40352	0.0274544	0.0985975	1.24855	2.37603	119536	50309.2	60506.2	107324	75117.4	189200	73553.1	211516	45769.1	70280.7	54783.5	45718.7	42877.2	42425.7
0.50_119.0857m/z	119.086	0.498783	pos	alpha-Methylstyrene	70026	Benzenoids	Benzene and substituted derivatives	Phenylpropenes		C14395	48.3	45.9	M+H	C9H10	1.81192	1.40138	0.0428208	0.12412	0.967309	1.95519	150491	76970.3	80813.9	127931	94701	232635	104499	262370	70037.1	78056.6	79321.7	66121.3	86750.6	81534.3
5.46_458.2660m/z	458.266	5.4594	pos	LysoPE(0:0/18:3(6Z,9Z,12Z))	HMDB0011478	Lipids and lipid-like molecules	Glycerophospholipids	Glycerophosphoethanolamines	*		41.3	10.4	M+H-H2O	C23H42NO7P	-1.26606	1.40104	0.00924483	0.0560242	-2.15233	0.224949	16953.7	75366.7	70635.9	7765.6	5943.01	4929.22	5603.47	6844.84	54114.4	73205.3	48388.4	44226.3	94232.3	138034
10.12_439.2694n	440.277	10.1171	pos	LysoPE(15:0/0:0)	62289	Lipids and lipid-like molecules	Glycerophospholipids	Glycerophosphoethanolamines	*		57.8	92.4	M+H, M+Na	C20H42NO7P	-1.06694	1.40083	0.0163527	0.0751722	1.30974	2.47896	107619	43413	64340.9	73228.8	114881	184691	63147.2	145425	32255	25327.7	87108.3	40530	35817.2	39439.5
2.50_157.0739n	158.081	2.50295	pos	N-Methacrylylglycine methyl ester	5813	Unclassified	Unclassified	Unclassified			42.5	13.5	M+H, M+Na, M+H-H2O	C7H11NO3	-0.0599211	1.39877	0.0099656	0.0582964	-2.05224	0.24111	21235.3	88073.2	31449.1	24585.9	20612.7	18375.7	14718.8	17669.5	176497	68557	31718.7	117675	65248.4	68742.3
15.68_285.2783m/z	285.278	15.6842	pos	decyl octanoate	97184	Lipids and lipid-like molecules	Fatty Acyls	Fatty esters			40.9	12.2	M+H	C18H36O2	-1.84572	1.39475	0.00532644	0.0420659	1.35267	2.55385	98660.4	38632.1	77381.9	91395.7	61531	147958	61842.6	151854	31642.5	37188.2	39356.7	36437.1	41998.6	45169.5
6.39_407.1742m/z	407.174	6.39377	neg	(±)-Tryptophan	HMDB0030396	Organoheterocyclic compounds	Indoles and derivatives	Indolyl carboxylic acids and derivatives		C00806	38.6	2.62	2M-H	C11H12N2O2	4.1313	1.39461	0.03474	0.111261	-1.70749	0.306192	29023.9	94790.1	20044.4	37206.1	29448	34722.5	26500.5	26222.2	59630	60312.5	48736.6	41854.1	180035	178172
4.00_328.2231m/z	328.223	4.00433	pos	DIPROTIN B	44661	Unclassified	Unclassified	Unclassified			39	0.691	M+H	C16H29N3O4	0.200568	1.3919	0.0204309	0.0846126	1.67028	3.18277	110159	34611.1	240105	100068	111100	69583.9	68006.8	72092.2	31799.8	20996.1	42032.5	53975.9	23052	35810.4
8.24_406.2713n	429.261	8.237	pos	3alpha,11beta-Dihydroxy-12-oxo-5beta-cholan-24-oic Acid	LMST04010338	Unclassified	Unclassified	Unclassified			43.3	24.7	M+NH4, M+Na	C24H38O5	-1.50134	1.39178	0.00443876	0.0380154	-2.07921	0.236643	19250.1	81346.4	22336	12768.7	20905.9	19186.2	19706.6	20597.2	42044.1	125152	141287	68888.7	60275.9	50430.4
6.54_449.2542m/z	449.254	6.54388	neg	3,17-Androstanediol glucuronide	LMST05010037	Benzenoids	Benzene and substituted derivatives	Benzophenones	*		46.5	43.1	M-H2O-H	C25H40O8	-0.630636	1.38794	8.28215e-06	0.00189418	-0.897637	0.536765	56276.6	104844	74119	52317.2	66879.5	42575.3	61877.9	39890.9	103336	104194	103696	112089	99526.9	106222
3.29_231.1702m/z	231.17	3.28575	pos	Leucyl-Valine	HMDB0028942	Organic acids and derivatives	Carboxylic acids and derivatives	Amino acids, peptides, and analogues	***		48.4	44	M+H	C11H22N2O3	-0.72094	1.38793	0.0355379	0.112709	0.998285	1.99762	154178	77180.5	286987	141230	177554	103016	103527	112751	89957.6	39829.3	108074	107034	38524	79664.1
7.79_358.2504n	359.258	7.78528	pos	24,25,26,27-Tetranor-23-oxo-hydroxyvitamin D3	HMDB0060114	Lipids and lipid-like molecules	Steroids and steroid derivatives	Vitamin D and derivatives	*		47.2	42.1	M+H-H2O, M+H	C23H34O3	-0.983337	1.38751	0.000264897	0.0082589	-1.71075	0.305501	24402.3	79876.3	33365.6	5135.9	47073.9	12681.4	37662.6	10494.4	65962.5	64595.7	77260.4	113006	73891.1	84541.9
0.20_214.1931n	237.185	0.195817	pos	Tridecanoic acid	HMDB0000910	Lipids and lipid-like molecules	Fatty Acyls	Fatty acids and conjugates	***	C17076	38.7	0	M+H-H2O, M+H, M+Na	C13H26O2	-0.797234	1.38736	0.0342203	0.110337	0.970498	1.95952	143124	73040.4	80010.4	127811	89153.3	222866	101016	237886	64624.6	72029.5	76338.5	64605	84388.9	76256
1.65_159.0684n	160.076	1.65197	pos	Echinopsine	68475	Unclassified	Unclassified	Unclassified			41.6	9.11	M+H, M+NH4	C10H9NO	0.0560038	1.38519	0.0169817	0.0768246	-2.00108	0.249812	20510.7	82104.3	30084.4	20974.8	28778.3	12641.1	21507.6	9077.8	63866.5	30645.5	47336.5	55129.8	145218	150429
6.71_404.2561n	449.254	6.71395	neg	7alpha,12alpha-Dihydroxy-3-oxochol-4-en-24-oic Acid	LMST04010241	Unclassified	Unclassified	Unclassified			49.6	53.5	M+FA-H, 2M-H, M-H	C24H36O5	-0.500584	1.38421	9.2642e-05	0.00509938	-0.63633	0.643348	92554.2	143863	111620	74094.5	111131	76367.2	105909	76203.6	143121	143666	147217	155437	138928	134813
6.53_449.3257m/z	449.326	6.52985	pos	Paniculogenin	LMST01080021	Lipids and lipid-like molecules	Sterol Lipids	Sterols			47.8	49.6	M+H	C27H44O5	-1.06484	1.38294	8.04285e-05	0.00471086	-0.94104	0.520857	55390	106344	77859	48606.9	73841.1	38839.3	54902.5	38291.5	109324	104193	109575	121804	95434.7	97733.8
8.55_516.3081n	517.315	8.55093	pos	Ganoderic acid delta	91451	Lipids and lipid-like molecules	Prenol lipids	Triterpenoids	*		50.1	58.7	M+H, M+Na	C30H44O7	-1.08745	1.37308	3.39887e-05	0.00326268	-2.14175	0.226605	13488.8	59525.5	20924.8	4927.12	31385.6	9859.9	3979.18	9855.97	67383.5	65238.4	43588.1	45118.8	65885.1	69939.3
7.98_901.5809m/z	901.581	7.98382	neg	PI(17:2(9Z,12Z)/22:1(11Z))	LMGP06010272	Lipids and lipid-like molecules	Glycerophospholipids	Glycerophosphoinositols			39.7	14	M-H	C48H87O13P	-0.333725	1.37143	0.00384668	0.0352593	-4.31308	0.0503074	2710.41	53877	6735.61	2305.57	6436.01	1.01138e-05	785.268	1.01138e-05	59036.7	96546.1	3105.78	30196.3	77824.9	56551.9
7.94_915.4914m/z	915.491	7.9414	neg	(3b,5b,22a,25R)-Furostane-22-methoxy-3,26-diol 3-[glucosyl-(1->2)-glucoside] 26-glucoside	HMDB0034375	Lipids and lipid-like molecules	Steroids and steroid derivatives	Steroidal glycosides	*		48.6	61.6	M-H2O-H	C46H78O19	-4.80827	1.36829	2.57937e-06	0.00137658	-3.19628	0.1091	5679.91	52061.5	15533	1.01138e-05	2397.63	1.01138e-05	16148.8	1.01138e-05	41793.1	57586.1	65133.7	47128.7	56127.3	44600
1.27_335.0608m/z	335.061	1.2705	neg	[6-hydroxy-2-methoxy-3-(3-phenylprop-2-en-1-yl)phenyl]oxidanesulfonic acid	HMDB0130346	Phenylpropanoids and polyketides	Linear 1,3-diarylpropanoids	Cinnamylphenols			36.6	0.133	M-H	C16H16O6S	4.06227	1.36706	0.0125954	0.0655151	2.46037	5.50358	80515.7	14629.7	126253	25229.1	61793.7	118568	17141.4	134109	8220.24	5739.94	14219.8	11923	26724.6	20950.6
1.15_246.1447m/z	246.145	1.14703	pos	Asparaginyl-Leucine	85650	Organic acids and derivatives	Carboxylic acids and derivatives	Amino acids, peptides, and analogues			51.3	62.4	M+H	C10H19N3O4	-0.622001	1.36389	9.27348e-05	0.00509938	1.46083	2.75267	77236.2	28058.7	104623	74700.6	66763.2	87509.3	56100.9	73720.3	29622.2	20354.7	36821.2	38353.5	14989.8	28210.5
1.07_444.1370m/z	444.137	1.0669	neg	4-[(5-amino-1-methyl-1H-indol-3-yl)methyl]-3-methoxy-N-[(2-methylphenyl)sulfonyl]-Benzamide	3057	Unclassified	Unclassified	Unclassified			37.3	0	M-H2O-H	C25H25N3O4S	-3.71637	1.36273	0.00867937	0.0541766	2.49069	5.62047	75135.7	13368.2	42478.1	140445	67771.3	95915.4	8528.41	95676.2	15756.7	16193.9	16482.4	18501.5	5955.17	7319.75
6.40_487.3033m/z	487.303	6.40182	pos	Desglucocoroloside	HMDB0033709	Lipids and lipid-like molecules	Steroids and steroid derivatives	Steroid lactones	*		48.9	56.9	M+H-H2O	C29H44O7	-4.11251	1.35875	0.000742502	0.0139736	-1.25098	0.420162	39313.4	93567.2	71242.6	33683.8	46802.5	23120.2	39137	21894	89029.6	90184.4	128568	105792	71888.1	75941.1
5.43_485.2750m/z	485.275	5.4303	neg	Neuromedin N (1-4)	HMDB0013021	Organic acids and derivatives	Carboxylic acids and derivatives	Amino acids, peptides, and analogues			42.3	30.9	M-H2O-H	C26H40N4O6	-3.83157	1.35817	3.2261e-05	0.00318531	-1.66041	0.31635	21671.8	68505.7	49043.2	12128.3	23398.7	9802.68	27465.5	8192.1	73244.1	73150.1	67493.9	70262.1	63500	63383.8
1.29_358.1618m/z	358.162	1.29145	neg	Etoxazole	72301	Unclassified	Unclassified	Unclassified			37.8	0	M-H	C21H23F2NO2	-1.70873	1.35805	0.0390423	0.118222	2.70239	6.50878	80609.2	12384.7	29724.1	47875.2	47093.4	140739	25669.9	192554	6232.28	38047.9	7977.75	12496.5	6421.68	3131.95
6.40_552.2747n	553.282	6.40182	pos	Canthiumine	68079	Unclassified	Unclassified	Unclassified			37.3	0.0535	M+H-H2O, M+H	C33H36N4O4	1.82531	1.35505	0.0266112	0.0971244	-7.516	0.00546335	329.147	60246.3	364.772	1.01138e-05	1.01138e-05	1.01138e-05	1610.11	1.01138e-05	966.583	75042.7	27346.2	8895.98	114032	135195
1.07_151.0617m/z	151.062	1.07442	pos	Methyl pentyl disulfide	87454	Organosulfur compounds	Organic disulfides	Dialkyldisulfides			37.1	0	M+H	C6H14S2	4.93179	1.35462	0.00414662	0.0367075	1.881	3.68331	75435.3	20480.3	45014.3	74341.6	49150.1	117671	45027.8	121407	17672.2	31457.5	23464.6	20370.3	14488.7	15428.5
1.09_371.1450m/z	371.145	1.09148	pos	6''-O-Acetylholocalin	HMDB0036331	Organic oxygen compounds	Organooxygen compounds	Carbohydrates and carbohydrate conjugates			39.2	0.669	M+NH4	C16H19NO8	0.335617	1.35347	8.66347e-05	0.00494856	2.51219	5.70487	56354.4	9878.3	43017.3	40299.2	56423	55732.2	52951.4	89703.5	7153.03	14835.8	11420.2	12442.5	7311.41	6106.9
9.35_567.2936m/z	567.294	9.35097	neg	POB-PG	LMGP20060017	Lipids and lipid-like molecules	Glycerophospholipids	Oxidized glycerophospholipids			41.1	10.6	M-H	C26H49O11P	-0.631501	1.34966	0.00202561	0.0246843	-2.33231	0.198566	11973.8	60301.2	22501	7625.08	29597	3304.97	3614.29	5200.43	39901	97009	44160.5	29316	73964.3	77456.2
3.78_325.0304n	326.038	3.77942	pos	Gerrardine	68153	Unclassified	Unclassified	Unclassified			45	41.7	M+H, M+Na	C11H19NO2S4	1.68093	1.34952	0.000143613	0.00630132	-6.38208	0.0119895	647.434	54000	409.652	141.458	1900.12	245.264	1188.12	1.01138e-05	61969.9	20069.5	66468	84041.1	43511.2	47939.9
1.11_233.1495m/z	233.149	1.11012	pos	Isoleucyl-Threonine	85822	Organic acids and derivatives	Carboxylic acids and derivatives	Amino acids, peptides, and analogues			47	39.3	M+H	C10H20N2O4	-0.378336	1.34205	0.0388434	0.117865	1.04565	2.0643	143579	69553.8	284473	117247	133833	125004	75959.8	124960	82615.2	51453.5	95050.8	95470.2	33939.1	58793.6
1.53_493.2034n	494.211	1.52842	pos	GalNAcβ1-4GlcNAcβ-Sp	3608	Unclassified	Unclassified	Unclassified			42.1	16.9	M+H, M+Na	C18H31N5O11	2.80232	1.33265	0.0213249	0.0867748	2.10025	4.28784	78115.7	18218	61004.2	9586.66	57103.4	132132	57696.7	151172	14489.3	22683.4	33784.8	14953.2	13375	10022.1
2.20_267.0735m/z	267.073	2.20353	neg	Arabinosylhypoxanthine	HMDB0003040	Nucleosides, nucleotides, and analogues	Purine nucleosides	Unclassified			45.6	40.4	M-H	C10H12N4O5	-0.00517977	1.33095	0.00670749	0.0470409	3.5049	11.3522	58848.8	5183.91	19036.8	48740.5	41936.3	102336	30241	110802	7701.67	4187.84	4544.31	11159.7	1351.69	2158.21
0.86_295.0664m/z	295.066	0.8576	pos	6-(1-carboxy-2-methoxy-2-oxoethyl)-3,4,5-trihydroxyoxane-2-carboxylic acid	HMDB0130027	Organic oxygen compounds	Organooxygen compounds	Carbohydrates and carbohydrate conjugates			40.6	10.3	M+H	C10H14O10	1.34882	1.32965	9.2618e-05	0.00509938	2.81922	7.05779	53655	7602.24	59826.4	39279.7	73232.5	31259.5	70893.4	47438.8	9803.4	9035.53	5751.29	16675.5	1308.47	3039.21
8.78_485.2905m/z	485.291	8.77715	neg	Suillin	HMDB0034349	Lipids and lipid-like molecules	Prenol lipids	Diterpenoids	*		41.7	16.5	M+FA-H	C28H40O4	-0.767827	1.32806	0.00377581	0.0348557	-1.11936	0.460299	41486.5	90129.6	65864.9	62870.1	52378.2	14196.3	33935.9	19673.7	82274.5	90396	57314.4	79249.4	112269	119274
6.15_414.3121n	415.32	6.14898	pos	16-Dehydroepicalcitriol	42565	Lipids and lipid-like molecules	Sterol Lipids	Secosteroids			45.2	36.1	M+H-H2O, M+H	C27H42O3	-3.1389	1.32706	0.00622764	0.0453555	-1.42744	0.371791	37323.3	100388	68719.8	22684.1	52632.9	30717.6	22505.8	26679.3	89896.6	55910	140370	159830	76468.9	79851
6.97_853.5438m/z	853.544	6.97113	neg	PI(O-16:0/17:1(9Z))	LMGP06020009	Lipids and lipid-like molecules	Glycerophospholipids	Glycerophosphoinositols			44.6	28.3	M+FA-H	C42H81O12P	-1.25361	1.32595	2.96059e-05	0.00304269	-2.53099	0.17302	9816.25	56734.6	12229.7	6858.71	28176	4706.7	1515.66	5410.72	42476.9	65109.3	68996.9	69535.9	42685.4	51603.5
8.76_329.2331m/z	329.233	8.75675	neg	Avocadyne	HMDB0035473	Lipids and lipid-like molecules	Fatty Acyls	Fatty alcohols	*		51.9	62.7	M+FA-H	C17H32O3	-0.854259	1.3242	0.00135695	0.0195488	1.43427	2.70245	80451.8	29770	71269.4	57145.6	54086.1	96296.2	103443	100470	33944.4	62606.5	14034	21515.5	23374.3	23145.3
5.22_433.2192m/z	433.219	5.21683	pos	Nigakihemiacetal A	67190	Unclassified	Unclassified	Unclassified			38.4	0	M+Na	C22H34O7	-1.18639	1.3233	0.0066799	0.0469205	-0.890753	0.539332	67041.4	124304	104833	79247.2	92756.4	25765.1	82941.5	16704.9	139988	108682	128059	150544	102335	116220
2.68_203.1391m/z	203.139	2.68195	pos	Isoleucyl-Alanine	85806	Organic acids and derivatives	Carboxylic acids and derivatives	Amino acids, peptides, and analogues			41.6	20.2	M+H	C9H18N2O3	0.39514	1.32321	0.00245354	0.0276746	1.02854	2.03996	99727.6	48887	108699	77639	79459.2	137320	66285	128963	46492.8	48114.5	59158.8	60864.4	37829.4	40862.3
0.42_172.1462n	155.143	0.420217	pos	Isoamyl isovalerate	69415	Lipids and lipid-like molecules	Fatty Acyls	Fatty acid esters	*	C12289	38.6	0	M+H, M+Na, M+H-H2O	C10H20O2	-0.949142	1.32163	0.0357245	0.112925	1.02674	2.03741	125380	61538.9	68010.4	107358	77068.5	204973	87158.9	207711	54510.4	57589.5	63663	54048.2	69833	69589.4
6.07_499.3276m/z	499.328	6.07242	neg	27-Norcholestanehexol	LMST04020029	Lipids and lipid-like molecules	Steroids and steroid derivatives	Bile acids, alcohols and derivatives	*		40.2	6.04	M+FA-H	C26H46O6	-0.014244	1.3176	0.00612439	0.0449722	-1.43984	0.368608	36117	97982.1	62610.2	20143.5	43668.4	24002.8	43937.3	22339.6	72570.9	49622.8	160902	128895	81632.4	94268.8
9.01_533.3102m/z	533.31	9.01242	neg	Lithocholic acid 3-O-glucuronide	LMST05010066	Lipids and lipid-like molecules	Steroids and steroid derivatives	Steroidal glycosides	**	C03033	50.6	66.9	M-H2O-H	C30H48O9	-3.22981	1.3176	0.00416945	0.0368036	-2.12339	0.229506	14899.7	64920.5	15767.5	12008.6	17393.4	9407.38	24207	10614	47710.1	127863	34891.7	50886.2	64811	63360.9
4.21_303.1448m/z	303.145	4.20963	neg	Butyl (S)-3-hydroxybutyrate glucoside	HMDB0031694	Lipids and lipid-like molecules	Fatty Acyls	Fatty acyl glycosides	*		40.6	8.28	M-H2O-H	C14H26O8	-0.488603	1.31452	0.00339878	0.0330085	-1.19148	0.437853	42160	96288	64474.9	47732.7	52187.3	22278.6	52619.3	13667	137543	72282.5	68168.5	124705	81980	93048.8
5.13_413.3016m/z	413.302	5.13303	pos	Prostaglandin E2 ethanolamide	HMDB0013038	Lipids and lipid-like molecules	Fatty Acyls	Eicosanoids	*		41.7	18.8	M+NH4	C22H37NO5	1.53028	1.31315	0.000345532	0.00941141	-0.923551	0.52721	56905.1	107936	59524.2	38376.8	62131.2	68623	44282.9	68492.8	129100	84251	130237	116191	93115.5	94723
0.42_158.1305n	159.138	0.420217	pos	6-oxo-Nonan-1-ol	LMFA05000138	Lipids and lipid-like molecules	Fatty Acyls	Fatty alcohols			45.3	31.2	M+H-H2O, M+H	C9H18O2	-1.05843	1.3117	0.024761	0.0935371	1.0414	2.05823	117403	57040.9	61690.1	121826	73957.1	180325	78356.1	188265	50392.8	55254.5	58801.9	50746.5	64103.5	62946.1
1.46_319.0658m/z	319.066	1.45952	neg	2-Methyl-4-oxopentanedioic acid	HMDB0039447	Organic acids and derivatives	Keto acids and derivatives	Gamma-keto acids and derivatives			38.8	3.45	2M-H	C6H8O5	-3.98916	1.30911	0.017577	0.0781999	0.744226	1.67508	156410	93374.7	143184	163003	167973	154621	105266	204411	112075	166826	49262.4	102404	72367.9	57313.4
10.62_310.2143n	309.207	10.616	neg	13S-HpOTrE(gamma)	35362	Lipids and lipid-like molecules	Fatty Acyls	Octadecanoids			46.6	37.3	M-H2O-H, M-H	C18H30O4	-0.464059	1.30881	0.0236439	0.0916273	2.38769	5.23318	73355.1	14017.3	30730.5	63400.3	28225.8	133238	34970.1	149566	12950.3	19130.5	11169.4	14341.5	14236.2	12276
5.71_496.3018n	519.292	5.70918	pos	polypodine B	LMST01010198	Lipids and lipid-like molecules	Sterol Lipids	Sterols		C08834	43.2	31.7	M+H-H2O, M+Na, M+NH4	C27H44O8	-3.61409	1.3078	0.000348273	0.00946056	-1.58891	0.332422	25040.9	75328.5	43883.1	19494.4	35217	13159.7	29109.6	9381.36	73445.9	66215.8	89225.7	105947	54629.3	62507.8
1.23_410.1303m/z	410.13	1.2302	neg	2-(acetylamino)-1,5-anhydro-2-deoxy-4-O-b-D-galactopyranosyl-D-arabino-Hex-1-enitol	HMDB0002282	Organic oxygen compounds	Organooxygen compounds	Carbohydrates and carbohydrate conjugates			43.7	20.7	M+FA-H	C14H23NO10	-0.403412	1.30751	0.00854233	0.0538198	2.8294	7.10777	64931.2	9135.24	31389.5	109389	49198	90300.8	7028.23	102281	11144	10008	11196.8	9908.83	4072.45	8481.23
0.82_245.1132m/z	245.113	0.822333	pos	Hydroxyprolyl-Hydroxyproline	85771	Organic acids and derivatives	Carboxylic acids and derivatives	Amino acids, peptides, and analogues			37.5	0	M+H	C10H16N2O5	-0.17421	1.30744	0.00375957	0.0348168	1.02695	2.03771	98554.8	48365.4	83261.4	93034.4	74642.7	106540	73578	160272	48374.3	49367.6	51472.9	49867.2	44805.3	46305.3
9.15_432.3099m/z	432.31	9.15267	pos	Adlupulone	86751	Organic oxygen compounds	Organooxygen compounds	Carbonyl compounds			38.9	0	M+NH4	C26H38O4	-2.34652	1.30713	0.0291429	0.101576	1.77575	3.42417	86432.5	25241.9	12317.2	62081.3	45381.8	115954	128833	154028	6896.72	29507.2	14848.9	8055.42	64984.6	27158.7
5.24_245.1389m/z	245.139	5.2374	neg	(S)-9-Hydroxy-10-undecenoic acid	LMFA01050436	Organic acids and derivatives	Hydroxy acids and derivatives	Medium-chain hydroxy acids and derivatives			47.7	42.6	M+FA-H	C11H20O3	-2.80788	1.30704	0.000367655	0.00977853	-2.1232	0.229536	13755.1	59925.7	25160.1	12894.6	16184.3	8707.21	13703.8	5880.74	62907.5	30963.8	49037.9	54252.8	71623.1	90769
0.71_321.1409m/z	321.141	0.710133	neg	Citalopram N-oxide	HMDB0060654	Benzenoids	Benzene and substituted derivatives	Phenylbutylamines	**	C16607	37.6	0	M-H2O-H	C20H21FN2O2	0.135002	1.30631	0.000269656	0.00834815	2.49945	5.6547	56742.6	10034.6	45097.6	68888	31769.1	80950.7	39434.3	74316	12784.7	16014.8	5573.29	8883.05	10672.5	6279.18
5.26_444.2866n	427.283	5.2556	pos	Kammogenin	LMST01080040	Lipids and lipid-like molecules	Sterol Lipids	Sterols			43.3	28	M+H-H2O, M+H	C27H40O5	-2.28101	1.3063	0.00309735	0.0314294	-1.50369	0.352651	30746.7	87187.4	54572.9	17561.9	42381	27631.6	17351.1	24981.8	86957.8	56490.7	145270	99210	62805	72390.4
5.26_246.1464n	269.136	5.2556	pos	3-hydroxy-dodecanedioic acid	74935	Lipids and lipid-like molecules	Fatty Acyls	Fatty Acids and Conjugates			42.8	19.9	M+H-H2O, M+H, M+Na	C12H22O5	-1.16789	1.30459	0.00110908	0.0174084	-1.22699	0.427209	35707.5	83583.3	51455	30793.7	32603.1	31027.7	33827.7	34537.8	84274.5	50931.9	69466	75393.8	99483.8	121950
7.71_513.3429m/z	513.343	7.71025	neg	5beta-Dermophol	LMST04030007	Lipids and lipid-like molecules	Sterol Lipids	Bile acids and derivatives			45.3	32.2	M+FA-H	C27H48O6	-0.86744	1.30108	0.00148968	0.0206849	-1.31622	0.401587	36767.2	91554.8	26116	21079.3	69236.6	39623.2	21009.5	43538.8	78243	74182.4	102782	137668	77950.3	78502.6
1.07_202.1318n	203.139	1.07442	pos	Leucyl-Alanine	HMDB0028922	Organic acids and derivatives	Carboxylic acids and derivatives	Amino acids, peptides, and analogues			42.5	17.6	M+H, M+H-H2O	C9H18N2O3	0.32514	1.30046	0.0317712	0.10626	1.00291	2.00404	116899	58331.8	87870	84467.6	73796.9	173242	79304.8	202713	71095.6	59436.9	69571.1	64881.8	40909.7	44095.8
15.68_121.0652m/z	121.065	15.6842	pos	3-Methylbenzaldehyde	66605	Benzenoids	Benzene and substituted derivatives	Benzoyl derivatives	**	C07209	45.5	40.1	M+H	C8H8O	3.39015	1.29348	0.0352792	0.1123	0.85087	1.80359	138271	76664.5	82730	126251	95020.1	213260	94579.4	217786	68073.3	77256.1	80840.7	66847.1	84446.9	82523
0.18_174.1255n	157.122	0.17765	pos	8-hydroxy-nonanoic acid	LMFA01050231	Lipids and lipid-like molecules	Fatty Acyls	Fatty Acids and Conjugates			46.9	36.7	M+H-H2O, M+Na	C9H18O3	-0.781457	1.293	0.0496796	0.134165	0.850701	1.80338	144073	79890.6	82782.3	126137	90761.9	225463	100626	238666	70463.8	74453.5	84965.9	70280	90819.7	88360.6
6.91_423.2736m/z	423.274	6.90913	pos	3α,7α,12β-Trihydroxy-11-oxo-5β-cholan-24-oic Acid	42959	Unclassified	Unclassified	Unclassified			47.7	46.6	M+H	C24H38O6	-1.27792	1.29195	0.00538761	0.0422901	-0.980074	0.506954	56938.8	112316	82820.6	35425.7	70623.6	34766.8	83959.8	34036.3	104864	117997	166641	109211	90580.8	84598.9
7.48_432.3095m/z	432.31	7.47558	pos	Chenodeoxyglycocholic acid	HMDB0006898	Lipids and lipid-like molecules	Steroids and steroid derivatives	Bile acids, alcohols and derivatives	*	C05462	43.3	26.3	M+H-H2O	C26H43NO5	-2.96189	1.29189	0.0440832	0.125955	-0.583173	0.667494	139951	209666	195701	49153.3	198070	101765	164629	130386	162790	192330	288140	223639	221717	169381
5.24_415.1792m/z	415.179	5.2374	neg	5a-Dihydrotestosterone sulfate	LMST05020042	Lipids and lipid-like molecules	Steroids and steroid derivatives	Sulfated steroids	*		39.1	3.96	M+FA-H	C19H30O5S	-1.06323	1.2915	0.00761918	0.050501	-1.36287	0.388808	34682.2	89201.5	28651.7	24177.5	40315.7	26001.3	63681.4	25265.6	40804	71989.5	131897	58696.9	111454	120367
1.25_397.0361m/z	397.036	1.24975	neg	Flubenzimine	72790	Unclassified	Unclassified	Unclassified			37.2	0	M-H2O-H	C17H10F6N4S	2.14975	1.29074	0.00917658	0.0558291	3.35254	10.2145	55226.8	5406.73	11995	28100.9	22980.1	88581.7	90247.5	89455.7	4833.59	4425.78	9416.12	4902.02	2537.8	6325.07
10.11_438.2625m/z	438.263	10.1122	neg	PE(15:0/0:0)	LMGP02050031	Lipids and lipid-like molecules	Glycerophospholipids	Glycerophosphoethanolamines			41.4	9.23	M-H	C20H42NO7P	-0.248934	1.28917	0.00473377	0.0394757	1.49037	2.80961	76559	27249	51589.4	60471.3	92768.4	119585	45256.3	89683.6	20256.8	10471.7	59361.5	28351.9	18784.5	26267.4
5.22_419.0721m/z	419.072	5.21627	neg	7-Carboxynalidixic acid glucuronide	1411	Unclassified	Unclassified	Unclassified			38.8	0	M-H2O-H	C18H18N2O11	-2.44912	1.28713	0.0150141	0.0718877	0.412971	1.33143	242370	182038	183272	296165	206614	293970	238302	235895	167412	200462	177349	148198	198617	200189
4.02_281.1006m/z	281.101	4.01688	neg	S-aminomethyldihydrolipoamide	HMDB0006239	Lipids and lipid-like molecules	Fatty Acyls	Fatty amides	*		40.1	12.6	M+FA-H	C9H20N2OS2	2.83176	1.28576	0.0305504	0.104123	3.56665	11.8486	65258.8	5507.7	14390	95481	34997.3	75895.4	9930.97	160858	6791.34	17050.4	2644.14	3161.55	1711.47	1687.33
0.75_282.0952n	305.085	0.7537	pos	2-O-b-D-Xylopyranosyl-L-arabinose	HMDB0038881	Organic oxygen compounds	Organooxygen compounds	Carbohydrates and carbohydrate conjugates			38.3	2.73	M+H-H2O, M+Na	C10H18O9	0.390431	1.28399	0.0031348	0.0316294	-1.27888	0.412115	31296.2	75940.3	35997.1	42219.9	23502.1	27113	39679.4	19265.4	53255.9	85734.5	59717.3	46137.7	111342	99454.9
2.50_242.1264n	260.16	2.50295	pos	Hydroxypentobarbital	495	Unclassified	Unclassified	Unclassified			43.4	22.1	M+H, M+NH4	C11H18N2O4	-1.00623	1.28234	0.000856515	0.0151048	1.76207	3.39184	65555	19327.2	84775.8	48713.4	47097.1	95667.6	40586.4	76489.5	16414.9	10825.7	24694.4	29019.9	11896	23112.7
8.76_330.2401n	353.23	8.75977	pos	5,8,12-trihydroxy-9-octadecenoic acid	35684	Lipids and lipid-like molecules	Fatty Acyls	Fatty acids and conjugates	*		47.8	45.5	M+H, M+NH4, M+Na, M+H-H2O	C18H34O5	-1.53658	1.28172	0.00500646	0.0405771	1.09088	2.13004	97423.4	45737.9	75324.9	69355.1	65212.5	126213	114415	134020	47160.3	75082.9	29304.2	30312.3	53649.9	38918
7.52_409.2858m/z	409.286	7.5218	neg	2-Ethylethcathinone	96614	Unclassified	Unclassified	Unclassified			38.5	0	2M-H	C13H19NO	-0.611222	1.2813	0.028358	0.100182	-0.993425	0.502284	65456.3	130317	134294	15417	114100	25272.2	75028.3	28626.5	114146	122279	187804	160694	97444.9	99535.5
4.63_344.2540m/z	344.254	4.62802	pos	3-Oxohexadecanoic acid glycerides	94396	Unclassified	Unclassified	Unclassified			37.8	0	M+H-H2O	C19H37O6-	-4.82017	1.28092	0.0218622	0.08794	1.37799	2.59905	102296	39358.8	200313	108242	111464	71459.6	47206.3	75088.9	45647.5	26490.7	49749.4	67365.1	16323.8	30576.2
7.95_837.0552m/z	837.055	7.9514	pos	P1,P4-Bis(5'-adenosyl) tetraphosphate	HMDB0006502	Lipids and lipid-like molecules	Glycerophospholipids	Glycerophosphoethanolamines			36.6	0	M+H	C20H28N10O19P4	-0.39863	1.28068	0.000959597	0.0160879	-5.83456	0.0175236	831.782	47466.4	3672.95	1.01138e-05	1.01138e-05	1.01138e-05	1317.74	1.01138e-05	15657.1	66764.2	82826.2	36622.3	52179.5	30749.3
2.35_189.1232m/z	189.123	2.34567	pos	Glycyl-Isoleucine	85755	Organic acids and derivatives	Carboxylic acids and derivatives	Amino acids, peptides, and analogues			50.7	58.1	M+H	C8H16N2O3	-0.972345	1.28012	0.00346629	0.0334482	1.9772	3.93727	65756.3	16701	35853.1	68003.8	51886.3	102706	33891.3	102197	11024	27293.5	20691.2	15183.8	13394.5	12619
7.04_837.5485m/z	837.548	7.03558	neg	PI(20:0/14:0)	LMGP06010834	Lipids and lipid-like molecules	Glycerophospholipids	Glycerophosphoinositols			43.5	24.4	M-H	C43H83O13P	-1.66712	1.27784	0.022619	0.0895704	-3.90171	0.0669065	4249.68	63516.7	5868.22	2943.09	11220.6	2657.21	839.529	1969.39	9080.18	134910	127458	41185.7	41491	26974.7
0.82_144.1020m/z	144.102	0.822333	pos	Proline betaine	7089	Organic acids and derivatives	Carboxylic acids and derivatives	Amino acids, peptides, and analogues		C10172	47.6	42.4	M+H	C7H13NO2	0.580503	1.27247	0.011049	0.0612611	1.40912	2.65576	83729.1	31527.4	53158.6	78827.9	52871.6	131274	48302.6	137940	31204.9	32322.2	34852.6	26283.6	27593.8	36907.1
1.29_215.0642m/z	215.064	1.29145	neg	4,4'-Thiodianiline	73015	Unclassified	Unclassified	Unclassified			37.5	0	M-H	C12H12N2S	-2.88813	1.26787	0.00627737	0.045478	2.1439	4.41955	63405.3	14346.5	28628.6	60530.8	43098.7	100301	36747	111125	13257.8	22314.4	15362.5	15148.2	9878.08	10118.2
1.25_255.0061m/z	255.006	1.24803	pos	4-hydroxy-7-methyl-5H-furo[2,3-g]isochromen-5-one	HMDB0138947	Phenylpropanoids and polyketides	Isocoumarins and derivatives	Unclassified			37.3	1.53	M+K	C12H8O4	3.34821	1.26701	0.0108094	0.0605824	1.64221	3.12144	72606.2	23260.4	32395.1	52300.9	39241.3	114247	74747.4	122705	20824.3	22615.9	30534.8	20241.7	18963	26382.9
5.47_439.2695m/z	439.27	5.4734	neg	Nor-beta-muricholic acid	LMST04060026	Lipids and lipid-like molecules	Sterol Lipids	Bile acids and derivatives			45	30.3	M+FA-H	C23H38O5	-1.53764	1.26348	0.030093	0.103271	-0.684273	0.622319	101890	163726	170538	59266.7	106530	60617.1	163450	50935.6	159712	165364	211257	164601	142111	139308
4.36_259.1548m/z	259.155	4.35865	neg	12-hydroxy-10-dodecenoic acid	LMFA01050168	Lipids and lipid-like molecules	Fatty Acyls	Fatty Acids and Conjugates			47.3	39.1	M+FA-H	C12H22O3	-1.16167	1.2626	0.00865136	0.0540797	-0.822245	0.565561	65712.1	116189	96258.4	94030.1	69631.7	30012.5	84361.4	19978.2	149617	105681	97913.9	125442	111198	107283
2.06_419.1198m/z	419.12	2.055	neg	Secologanate	64048	Unclassified	Unclassified	Unclassified			39	0	M+FA-H	C16H22O10	0.899121	1.26118	0.0314693	0.105691	2.81339	7.02933	66391.3	9444.89	17396.8	51464.6	35124.8	119624	24832	149906	5674.3	27976.4	9209.55	6704.16	3660.35	3444.59
7.56_835.5334m/z	835.533	7.56203	neg	PI(16:1(9Z)/18:0)	HMDB0009799	Lipids and lipid-like molecules	Glycerophospholipids	Glycerophosphoinositols	*		43.1	27.7	M-H	C43H81O13P	-0.924312	1.26068	0.00479974	0.0397266	-1.05129	0.482537	46756.3	96896.8	54243.4	17731.7	50076.9	27072.7	101120	30293.5	68241.9	100428	105095	91104.2	114755	101757
1.44_267.0964n	266.089	1.43893	neg	3-Deoxyguanosine	4149	Unclassified	Unclassified	Unclassified			54.2	74.1	M-H, 2M-H	C10H13N5O4	-1.25304	1.25873	0.0413226	0.121741	-1.43747	0.369213	30357.3	82221.5	41035.8	25864.6	25821.8	28808.2	13949.1	46664.1	49721.4	167396	47449.7	43312	130059	55391.3
5.69_913.5077m/z	913.508	5.68725	neg	PI(15:0/22:6(4Z,7Z,10Z,13Z,16Z,19Z))	LMGP06010128	Lipids and lipid-like molecules	Glycerophospholipids	Glycerophosphoinositols			39.2	1.11	M+FA-H	C46H77O13P	-0.77006	1.25754	0.0051568	0.0413656	-1.90548	0.266927	19992.3	74898	46038.3	10340.3	30414.3	1618.86	30283.8	1258.29	108002	24363.9	96925.7	98179.5	47091.3	74825.9
7.16_529.2820m/z	529.282	7.16447	neg	Proscillaridin A	LMST01130008	Lipids and lipid-like molecules	Sterol Lipids	Sterols			41.3	24.1	M-H	C30H42O8	2.40015	1.2573	0.0010936	0.0172566	-1.76408	0.294415	19256.7	65406.6	18277.5	9059.84	21196	12718.5	43270.1	11018.3	29220.6	85552.2	86634.4	65668.8	71008.4	54355.3
4.19_289.1656m/z	289.166	4.1881	neg	4-methyl-dodecanedioic acid	LMFA01170012	Lipids and lipid-like molecules	Fatty Acyls	Fatty Acids and Conjugates			41	7.08	M+FA-H	C13H24O4	-0.169873	1.25536	0.0104302	0.0597127	-0.775782	0.584072	71891.2	123086	93149	99494.2	84782.4	45129.5	80136.9	28655.4	165189	107033	85109.3	142931	115904	122352
7.54_229.1436m/z	229.144	7.54232	neg	Dodecanedioic acid	LMFA01170009	Lipids and lipid-like molecules	Fatty Acyls	Fatty acids and conjugates	*	C02678	46.5	40.6	M-H	C12H22O4	-4.0391	1.25427	0.0293823	0.101959	1.37881	2.60053	98035.6	37698.3	52386.8	148104	52974	150230	42581.9	141938	73238	57545.7	21196.8	24613.9	33533.4	16062.1
1.07_245.1139m/z	245.114	1.0669	neg	Aspartyl-Isoleucine	HMDB0028756	Organic acids and derivatives	Carboxylic acids and derivatives	Amino acids, peptides, and analogues			42.9	20.3	M-H	C10H18N2O5	-1.63831	1.25413	0.000217175	0.00749673	1.38072	2.60398	70283.9	26990.9	99845.6	66358.2	79952.4	54755.4	67445.2	53346.5	27187.3	18346.1	33062	37048.7	20889.7	25411.7
6.72_473.3256m/z	473.326	6.71903	pos	3alpha,12alpha,22S-Trihydroxy-5beta-cholestan-26-oic acid	LMST04030203	Lipids and lipid-like molecules	Sterol Lipids	Bile acids and derivatives			49.6	63.1	M+Na	C27H46O5	4.20042	1.25389	0.00120094	0.0181726	-1.30857	0.403721	27707.5	68630.5	58997.7	22185.6	34452.6	18283.6	12119.6	20206.1	61598.3	65930.9	54411.3	56297.3	88211	85333.9
1.07_226.0954n	244.129	1.07442	pos	Carbidopa	HMDB0014336	Phenylpropanoids and polyketides	Phenylpropanoic acids	Unclassified			40.6	13.2	M+H, M+NH4	C10H14N2O4	-0.0206444	1.25381	0.00010869	0.00544357	0.825922	1.77267	98958.8	55824.8	124911	110336	95049.6	89769.7	92354.8	81332.3	61908.7	54105.9	52321.3	66053.5	49373	51186.4
7.04_531.2976m/z	531.298	7.03558	neg	1alpha-Hydroxyarbusculin A	HMDB0037059	Lipids and lipid-like molecules	Prenol lipids	Terpene lactones	*		45.8	41	2M-H	C15H22O4	2.28627	1.25375	0.00536814	0.0421852	-1.64693	0.31932	23811.5	74569.4	20246.5	7184.28	23325.7	10409.1	70956.2	10747.2	31951.1	90604.6	103285	70676.8	89504	61395
6.17_463.3041m/z	463.304	6.16962	pos	inokosterone	LMST01010194	Lipids and lipid-like molecules	Sterol Lipids	Sterols		C08819	46.7	46.2	M+H-H2O	C27H44O7	-2.64225	1.25275	0.000490694	0.0114593	-1.25652	0.418551	33414.5	79833.7	50631.7	29224.7	49971.8	18091.9	35360.9	17205.7	81916.4	66654.3	94160.1	104853	62154.2	69264.1
1.59_351.0557m/z	351.056	1.58822	neg	4-O-alpha-D-Galactopyranuronosyl-D-galacturonic acid	HMDB0039721	Organic oxygen compounds	Organooxygen compounds	Carbohydrates and carbohydrate conjugates	**	C02273	47.4	60.2	M-H2O-H	C12H18O13	-3.1449	1.25008	0.0285587	0.100539	3.61127	12.2208	61188.8	5006.94	44392	21681.4	33161.7	123502	10010	134385	5486.12	4356.74	4864.37	6276.46	3970.51	5087.43
5.92_379.2124m/z	379.212	5.9227	neg	8alpha-8-Hydroxy-12-oxo-13-abieten-18-oic acid	HMDB0035878	Lipids and lipid-like molecules	Prenol lipids	Diterpenoids	*		43.9	25.8	M+FA-H	C20H30O4	-0.583756	1.2498	0.0114355	0.062299	-2.40787	0.188434	11694.1	62059.5	16669.6	5070.92	27210.3	4705.62	12903.4	3604.84	33636.3	26383.2	65700.3	32615.7	90568.3	123454
10.20_308.1981n	309.205	10.203	pos	9-B1-PhytoP	LMFA02030025	Lipids and lipid-like molecules	Fatty Acyls	Octadecanoids			51.1	62.6	M+H-H2O, M+H	C18H28O4	-2.1116	1.24801	0.0325529	0.107453	1.80682	3.4987	80126	22901.7	52570.3	70083.4	32217.8	126371	30836.8	168677	33195.1	33994	11493	21890.4	20662.9	16174.6
1.69_202.0712m/z	202.071	1.69433	neg	N-acetyl-L-2-aminoadipate(2-)	HMDB0062715	Organic acids and derivatives	Carboxylic acids and derivatives	Amino acids, peptides, and analogues			46.1	37.8	M-H	C8H13NO5	-4.50019	1.24791	0.00301058	0.0309175	2.28932	4.88825	57372.8	11736.9	53190.1	31242.4	31381.7	84593.1	44260.8	99568.6	14268.6	16436.2	9361.72	13500	9142.27	7712.43
5.22_403.2336m/z	403.234	5.21627	neg	Heptylmalonic acid	HMDB0059719	Lipids and lipid-like molecules	Fatty Acyls	Fatty acids and conjugates	*		39.8	6.52	2M-H	C10H18O4	-0.312816	1.24442	0.00582753	0.0440081	-0.852019	0.554009	62373	112585	91969.4	70255.6	89329.7	32213.2	70193.5	20276.8	134031	90664.8	113428	135358	94832.9	107194
5.52_491.3348m/z	491.335	5.5224	pos	5β-Cholestane-3α,7α,12α,24,26,27-hexol	43054	Unclassified	Unclassified	Unclassified			38.5	0	M+Na	C27H48O6	1.03084	1.24412	0.000228309	0.00771069	-1.45347	0.365141	23747.7	65037	42338.4	22639.9	36156.8	13927.3	12874.9	14548.7	88525.9	55780.4	55335.3	71385	60269	58926.1
1.21_175.1077m/z	175.108	1.20758	pos	Glycyl-Valine	85763	Organic acids and derivatives	Carboxylic acids and derivatives	Amino acids, peptides, and analogues			47.9	42.2	M+H	C7H14N2O3	0.0998989	1.24296	0.00626197	0.0454517	2.17409	4.51301	61221.6	13565.6	31687.4	55636.1	43926.3	98252.7	30402.2	107425	10592.8	20270.8	16262.2	12386.4	11610.3	10271.1
5.90_491.3345m/z	491.334	5.89588	pos	(25S)-5alpha-cholestan-3beta,6alpha,8,15beta,16beta,26-hexol	LMST01010340	Unclassified	Unclassified	Unclassified			42.4	20.3	M+Na	C27H48O6	0.398256	1.24214	3.70918e-05	0.00332106	-1.12351	0.458975	34559.5	75297.2	49448.2	35024.9	46716	21832.4	29567.9	24767.8	80676.5	70262.5	81771.6	85803.1	64826.2	68443.2
10.27_313.2382m/z	313.238	10.2701	neg	18-hydroxy-9R,10S-epoxy-stearic acid	LMFA02000003	Lipids and lipid-like molecules	Fatty Acyls	Octadecanoids			45	32.6	M-H	C18H34O4	-0.652976	1.23968	0.00291524	0.0304951	1.95786	3.88486	59948.5	15431.3	25351.1	71026.4	43366.6	81579.6	40884.4	97482.8	15455.2	13684.7	21871.5	12471.9	14666	14438.4
2.37_233.1492m/z	233.149	2.36505	pos	Threoninyl-Isoleucine	85957	Organic acids and derivatives	Carboxylic acids and derivatives	Amino acids, peptides, and analogues			51.3	62.1	M+H	C10H20N2O4	-1.6475	1.23483	0.00569219	0.0435442	1.17677	2.26071	86781.4	38386.8	143206	74438.9	91346	75532.4	70322.7	65842.8	37332.5	17421.6	58387.3	57554.3	20431.6	39193.8
4.72_257.1391m/z	257.139	4.71538	neg	Vulgarole	HMDB0035085	Lipids and lipid-like molecules	Prenol lipids	Monoterpenoids	*		46.5	37	M+FA-H	C12H20O3	-1.83415	1.23429	0.0271837	0.0981462	-2.97318	0.127345	7561.2	59375.6	12415	10678.7	10043.2	2356.8	7785.94	2087.57	35956.6	24692.5	27159.2	27036.8	103391	138017
4.57_425.2145m/z	425.214	4.56977	pos	Cinitapride	HMDB0015698	Benzenoids	Benzene and substituted derivatives	Nitrobenzenes			37.5	0	M+Na	C21H30N4O4	-3.55808	1.23398	0.00183203	0.0233618	-0.831353	0.562002	58262.5	103670	75784.8	67078.7	71379.1	40015.7	68010.6	27305.8	130902	88541.4	90006.3	118857	90351.7	103359
8.54_517.2781m/z	517.278	8.5447	neg	Coroglaucigenin-3-o-alpha-L-rhamnopyranoside	71756	Unclassified	Unclassified	Unclassified			37.4	0	M-H2O-H	C29H44O9	-4.89869	1.2335	0.00032943	0.00913541	-1.72169	0.303193	18651.9	61518.4	44755.2	2832.33	24346.7	8077.18	25088.6	6811.58	66062.2	41456.3	75307.7	68196.3	57123.3	60964.7
7.79_466.3285n	484.363	7.78528	pos	3alpha,7alpha,16alpha,22S-Tetrahydroxy-5beta-cholestan-26-oic acid	84896	Lipids and lipid-like molecules	Sterol Lipids	Bile acids and derivatives			47.8	45.9	M+H, M+NH4	C27H46O6	-1.93904	1.23239	0.0251342	0.0943077	-2.22757	0.213518	14152.5	66282.5	5092.89	4612.48	12944.5	4639.69	51787	5838.62	28451.5	152182	41005.7	42201.4	67500.4	66354.3
6.70_480.3082n	498.341	6.69843	pos	26-Hydroxyecdysone	64598	Unclassified	Unclassified	Unclassified			45.7	41.6	M+H, M+NH4	C27H44O7	-1.14186	1.22956	0.00145292	0.020431	-2.19498	0.218397	13702.8	62742.6	24475.4	6458.5	26331	6433.48	15350.7	3167.54	55978.8	50695.1	80270	106518	39467.5	43525.7
11.49_309.1739m/z	309.174	11.4899	neg	8-O-Methyloblongine	HMDB0034579	Organoheterocyclic compounds	Isoquinolines and derivatives	Benzylisoquinolines			37.8	0	M-H2O-H	C20H26NO3+	1.50441	1.22945	0.0191103	0.0817206	0.916835	1.88797	103972	55071.1	59012.8	109711	56458.1	106015	123233	169405	57154.3	47201.9	64447.5	46522.5	59326.7	55773.6
8.95_464.3131n	447.31	8.94988	pos	3-Epiecdysone	64610	Unclassified	Unclassified	Unclassified			48.7	54.1	M+H-H2O, M+H	C27H44O6	-1.48624	1.22837	0.00208291	0.0250937	-0.914296	0.530603	50634	95427.2	54381.4	32506.1	60358.1	40234	73023.9	43300.2	68051.8	131430	93608.3	104985	96583.5	77904.5
4.35_311.1466m/z	311.147	4.3507	pos	Glutamyl-Phenylalanine	85740	Organic acids and derivatives	Carboxylic acids and derivatives	Amino acids, peptides, and analogues			37.8	0	M+NH4	C14H17N2O5-	-3.4812	1.22406	0.007992	0.0518466	-1.31859	0.400926	33494.4	83542.7	55908.5	37011.9	45275.1	12912.6	42668	7190.58	133019	59957	51448.8	110118	66555	80158.2
7.29_266.1878n	249.184	7.28758	pos	5-Pentyl-2-furanheptanoic acid	HMDB0112092	Lipids and lipid-like molecules	Fatty Acyls	Fatty acids and conjugates			48.7	49.9	M+H-H2O, M+H	C16H26O3	-1.54566	1.22235	0.00827379	0.0529361	1.59345	3.0177	77705.6	25750	56109.1	152014	73219.2	73121.9	43565.5	68203.6	29413	37804.4	22437.8	19843.6	24894.6	20106.2
4.59_215.0917m/z	215.092	4.58823	neg	1,4-Ipomeadiol	HMDB0030471	Organoheterocyclic compounds	Heteroaromatic compounds	Unclassified			49.5	54.3	M+FA-H	C9H14O3	-4.97399	1.22193	0.0104712	0.0598078	-1.54229	0.343339	27557.7	80263.8	41964.1	27143.8	33498.2	15661.9	35266	11812.3	144196	56643.9	48329	114497	57538	60378.7
0.50_228.2088n	229.216	0.498783	pos	2,6,10-Trimethylundecanoic acid	HMDB0002221	Lipids and lipid-like molecules	Fatty Acyls	Fatty acids and conjugates	*		40.5	9.72	M+H-H2O, M+H	C14H28O2	-0.787823	1.22056	0.0307183	0.104432	1.04915	2.06932	102664	49612.4	55089.6	92224.6	63196	153794	72980	178699	42482.9	48752.7	51484.9	44081.5	56546	54326.7
5.18_468.3063m/z	468.306	5.17503	pos	PC(O-12:0/2:0)	LMGP01020009	Lipids and lipid-like molecules	Glycerophospholipids	Glycerophosphocholines			39.1	7.4	M+H	C22H46NO7P	-4.71968	1.21577	0.0360271	0.113453	-0.382377	0.767173	167583	218442	189880	208953	182319	124543	181533	118270	218919	194282	190219	187938	241856	277439
8.69_463.3064m/z	463.306	8.69292	neg	(20S)-1alpha,20,25-trihydroxy-24-norvitamin D3/(20S)-1alpha,20,25-trihydroxy-24-norcholecalciferol	LMST03020064	Lipids and lipid-like molecules	Sterol Lipids	Secosteroids			48.1	41.5	M+FA-H	C26H42O4	-0.195699	1.21325	0.000881552	0.0153279	-1.22763	0.427019	30619.9	71706.2	23280.9	17811.6	31859	27155.8	52240.3	31371.8	51887.1	103959	62002.6	65989	78623.4	67776.1
6.71_535.3276m/z	535.328	6.71395	neg	Notoginsenoside R10	HMDB0039051	Lipids and lipid-like molecules	Steroids and steroid derivatives	Steroidal glycosides	*		47.1	44.3	M-H2O-H	C30H50O9	-0.125238	1.21172	0.000248487	0.00800662	-1.47688	0.359264	20943.9	58296.5	43763.7	16723.5	30474	9965.72	12612.5	12123.8	54715	47678.4	53659.8	53675.7	73524.6	66525.6
5.41_499.2001m/z	499.2	5.40873	neg	NPC	HMDB0060499	Alkaloids and derivatives	Camptothecins	Unclassified	**	C16543	38.8	5	M-H2O-H	C28H30N4O6	2.67507	1.21135	0.00273574	0.0294084	-1.6792	0.312255	21155.2	67749.7	23484.9	9755.89	27831.5	12947.8	41391.4	11519.7	43928.4	65554.6	118898	55021.4	61592	61503.8
4.42_163.0388m/z	163.039	4.42023	neg	Phenylpyruvic acid	HMDB0000205	Benzenoids	Benzene and substituted derivatives	Phenylpyruvic acid derivatives	***	C00166	41.8	19.6	M-H	C9H8O3	-7.74486	1.20801	0.0130792	0.0667397	2.95217	7.73912	54942.3	7099.3	17836.1	76751.6	34446.3	67777.5	17356	115486	6929.08	13237.7	7461.3	6566.68	4104.09	4296.94
1.13_269.1110m/z	269.111	1.12852	pos	Pifithrin-α	45537	Unclassified	Unclassified	Unclassified			37	0	M+H-H2O	C16H18N2OS	1.22356	1.20632	0.0124193	0.0649041	-1.67512	0.31314	19473.2	62186.7	17193.3	12683.8	20358.8	22874.7	21273.8	22454.6	29812.6	91327	38307.4	28600.5	106698	78375.1
3.54_223.1076m/z	223.108	3.53518	pos	Glycyl-Phenylalanine	85758	Organic acids and derivatives	Carboxylic acids and derivatives	Amino acids, peptides, and analogues			48.7	47.2	M+H	C11H14N2O3	-0.351864	1.20516	0.00647153	0.0461708	2.08604	4.24581	59191	13941	34289.8	53833.3	43599.9	94637.9	26964.6	101821	9249.76	26061.9	17304.8	12473.2	9758.08	8798.44
6.47_426.2765n	427.284	6.46645	pos	(23S)-1alpha-hydroxy-25,27-didehydrovitamin D3 26,23-lactone	LMST03020599	Lipids and lipid-like molecules	Sterol Lipids	Secosteroids			45	38.3	M+H-H2O, M+H	C27H38O4	-1.20091	1.20468	8.02924e-05	0.00471086	-1.58714	0.33283	19850.1	59640.3	24540.3	10838.3	27782.5	6769.9	41349.5	7820.07	56009.1	62104.2	60636	71247.9	52892.5	54952.3
7.29_565.2834m/z	565.283	7.29175	neg	Euphornin	73476	Unclassified	Unclassified	Unclassified			37.2	0	M-H2O-H	C33H44O9	4.66398	1.20425	0.0299554	0.103067	-4.78635	0.036238	1727.4	47668.1	269.326	546.252	345.857	1817.39	5117.85	2267.7	1821.67	94369.7	14196.8	9505.87	99229.3	66885.3
0.73_317.0638m/z	317.064	0.7272	neg	CITIOLONE	44336	Unclassified	Unclassified	Unclassified			37.8	0	2M-H	C6H9NO2S	0.77229	1.20397	0.0190464	0.0815887	-1.86026	0.275426	16480.3	59835.6	12539.3	20889.8	15731.9	19674	18496.5	11550.2	29697.6	88693.1	27028.4	23701.9	111829	78063.6
8.28_413.3044m/z	413.304	8.27972	pos	Homolithocholic acid	LMST04070035	Lipids and lipid-like molecules	Sterol Lipids	Bile acids and derivatives			45.9	39.5	M+Na	C25H42O3	4.5114	1.20115	0.000845405	0.0149979	-1.50059	0.353408	21720	61458.7	22075.6	9331.73	24122.2	16377.6	40707.4	17705.6	39297.1	92534.3	57791.9	53961.8	67771.2	57396.1
6.39_782.4938n	781.487	6.39377	neg	PI(17:0/13:0)	LMGP06010868	Lipids and lipid-like molecules	Glycerophospholipids	Glycerophosphoinositols			40.2	6.44	M-H, M+FA-H	C39H75O13P	-0.941441	1.19818	0.0309598	0.10475	-1.57387	0.335907	28318.2	84303.7	48517	21000.8	24135.1	1263.47	74992.8	1.01138e-05	153575	82393.3	19182.8	116554	61280.2	72837
6.14_379.2124m/z	379.212	6.13708	neg	(ent-16betaOH)-16,17-Dihydroxy-9(11)-kauren-19-oic acid	HMDB0036760	Phenylpropanoids and polyketides	Stilbenes	Unclassified	*		46	35.2	M+FA-H	C20H30O4	-0.55402	1.19711	0.00859003	0.0539237	-1.57221	0.336292	23573	70096.7	35953	31507.7	35655.2	12866	15271.7	10184.2	30180.6	52816	116172	47156.3	75556.8	98698
7.21_363.2174m/z	363.217	7.20655	neg	Yucalexin B22	HMDB0036713	Lipids and lipid-like molecules	Prenol lipids	Diterpenoids	*		48.5	46.3	M+FA-H	C20H30O3	-0.903863	1.19562	0.0362086	0.113699	-1.01193	0.495883	56988.5	114923	42673.1	41073.9	131345	26965.8	71959.9	27912.7	63941.2	134175	187665	94807.8	90592.6	118358
7.14_495.3325m/z	495.332	7.14297	neg	3alpha,7alpha,16alpha-Trihydroxy-5beta-cholestan-26-oic acid	LMST04030206	Lipids and lipid-like molecules	Sterol Lipids	Bile acids and derivatives			46.7	42.5	M+FA-H	C27H46O5	-0.566974	1.19186	0.00281486	0.029903	-0.906966	0.533305	52972.3	99328.3	72377.1	34887.5	73861.6	35841.6	63812.1	37054	90829.4	83615	102677	141750	90098.3	86999.9
6.21_365.2317m/z	365.232	6.21153	pos	Tetrahydrocortisone	1915	Lipids and lipid-like molecules	Steroids and steroid derivatives	Hydroxysteroids	*		49.2	54	M+H	C21H32O5	-1.60097	1.19059	7.42529e-05	0.00457193	-1.68457	0.311097	17062.4	54846	16249.8	12377.9	36915	12677.3	13484.4	10669.9	43253.8	45042.7	64627.4	52604.6	54181.3	69366.1
4.02_267.0426m/z	267.043	4.02378	pos	AS-041164	45574	Unclassified	Unclassified	Unclassified			38.4	0	M+NH4	C11H7NO4S	-3.09617	1.19037	0.0258657	0.0957656	2.91911	7.5638	57733.2	7632.83	18380.7	65762.9	27097.1	90775.4	14027.8	130355	7918.08	19727.5	5955.11	5688.68	4247.08	2260.48
8.20_539.2992m/z	539.299	8.20248	neg	PA(8:0/a-13:0)	HMDB0115680	Lipids and lipid-like molecules	Glycerophospholipids	Glycerophosphates			40.5	6.31	M+FA-H	C24H47O8P	0.317739	1.18994	0.0178734	0.0788587	-3.22164	0.107199	5323.35	49658.6	235.825	4142.75	1471.78	4403.16	15441	6245.54	17924	116335	31295.9	23936.2	73294.9	35165.7
7.48_459.3097m/z	459.31	7.47558	pos	Dihomocholic acid	LMST04020030	Lipids and lipid-like molecules	Sterol Lipids	Bile acids and derivatives			50.9	64.7	M+Na	C26H44O5	3.68111	1.18965	3.96804e-05	0.00341746	-2.12368	0.229461	10194.5	44427.8	14029.4	12642.3	12229.9	7723.23	7006.99	7534.94	41684.1	54800.2	24748.1	40524.6	56629.2	48180.7
9.93_448.3187n	447.311	9.93027	neg	7alpha,12alpha-Dihydroxy-3-oxo-5beta-cholestan-26-oic acid	LMST04030050	Unclassified	Unclassified	Unclassified			42.3	19.5	M-H, M+FA-H	C27H44O5	-0.344954	1.18876	0.00784022	0.0513505	0.961514	1.94735	91468.8	46970.8	58911.3	70029.1	89650.3	126827	74187.1	129208	28644.7	62802.1	61761.4	39447.9	49215.9	39953.1
7.72_487.3031m/z	487.303	7.72255	pos	Convallagenin B	LMST01080035	Lipids and lipid-like molecules	Sterol Lipids	Sterols			45.7	35.1	M+Na	C27H44O6	0.163547	1.18767	3.52683e-05	0.0032905	-1.7293	0.301597	16422	54450.2	23665.7	12556.6	22511.4	9437.73	17364.4	12996.3	45526.1	63295.6	64592.7	67711.4	42744.3	42831.2
7.53_344.2709n	345.278	7.53428	pos	5-((8Z,11Z)-heptadeca-8,11-dien-1-yl)resorcinol	LMPK15030027	Lipids and lipid-like molecules	Polyketides	Phenolic lipids			50.3	60.6	M+H-H2O, M+H	C23H36O2	-1.86653	1.18734	0.0278964	0.0994245	-1.18045	0.441214	44256.3	100306	104222	5587.13	85659.4	12180	46458.5	11430.6	95497.1	79377.3	146858	134834	73610	71658.1
0.06_125.0707m/z	125.071	0.06305	pos	Methylimidazole acetaldehyde	HMDB0004181	Organoheterocyclic compounds	Azoles	Imidazoles	**	C05827	40.3	5.25	M+H	C6H8N2O	-1.8507	1.18568	0.0493831	0.133862	0.830394	1.77817	123776	69608.9	69269.6	110620	81475	197155	86306	197834	57859.8	64856.5	74615.9	63309.9	81989.2	75021.9
6.69_405.2642m/z	405.264	6.69245	neg	2beta,3beta-Dihydroxy-6-oxo-5alpha-cholan-24-oic Acid	LMST04010172	Unclassified	Unclassified	Unclassified			48.8	50.9	M-H	C24H38O5	-1.00874	1.18289	0.00299894	0.0308699	-0.398237	0.758785	134796	177647	147950	110038	145872	116822	172460	115631	160013	192482	186196	176147	176804	174237
8.95_329.2330m/z	329.233	8.94962	neg	11,12,13-TriHOME	LMFA02000165	Lipids and lipid-like molecules	Fatty Acyls	Octadecanoids			42.7	21	M-H	C18H34O5	-1.02348	1.18157	0.00028419	0.0085399	1.31532	2.48858	63276.7	25426.9	45573.3	84173.8	55601.7	68961.8	46582.1	78767.7	31655.2	21168.6	29041.8	20881.7	25234	24579.9
7.98_362.2454n	407.244	7.98382	neg	Annosquamosin A	HMDB0031137	Lipids and lipid-like molecules	Prenol lipids	Diterpenoids	*		39	0.337	M-H, M+FA-H	C22H34O4	-0.859174	1.18144	0.000166984	0.00666843	1.73729	3.33409	54135.7	16237	53567.7	49457.5	38217.9	50258.5	75486.3	57826.6	25065.2	9093.68	1459.63	13065.2	27515.4	21223.2
6.67_489.3219m/z	489.322	6.67087	neg	(3beta,5alpha,6alpha,7beta,14alpha,22E,24R)-5,6-Epoxyergosta-8,22-diene-3,7,14-triol	HMDB0032691	Lipids and lipid-like molecules	Steroids and steroid derivatives	Ergostane steroids	*		40	5.87	M+FA-H	C28H44O4	-0.566509	1.18011	0.00238536	0.0272923	-1.19746	0.436042	28248.7	64784.4	60023.2	28747.8	31534.6	18323.6	9001.35	21861.8	62816.3	73749.7	46898.3	50793.3	80494.9	73954
6.97_471.2397m/z	471.24	6.97113	neg	Lucidenic acid K	HMDB0035890	Lipids and lipid-like molecules	Prenol lipids	Triterpenoids	*		40.8	15.2	M-H	C27H36O7	1.85867	1.17927	0.0163277	0.0751323	-1.44052	0.368435	28142.3	76383.5	28451.9	23223.1	32106.9	28185.1	31252.5	25634.6	39632.7	112721	139201	45298.8	72459.5	48988
4.53_288.1935n	287.186	4.52572	neg	1,2-Dihexanoyl-sn-glycerol	45140	Unclassified	Unclassified	Unclassified			39.4	0	M-H, 2M-H	C15H28O5	-0.60262	1.17864	0.0337611	0.109421	-3.25836	0.104505	5453.87	52187.8	5260.11	8603.44	8395.69	3751.6	4354.94	2357.45	13742.4	40624.1	9587.6	28150.3	110177	110845
7.03_463.3045m/z	463.304	7.03412	pos	20-hydroxyecdysone	LMST01010209	Lipids and lipid-like molecules	Sterol Lipids	Sterols		C02633	45.5	37.7	M+H-H2O	C27H44O7	-1.99433	1.177	8.46093e-05	0.00488332	-1.06897	0.476661	33782.4	70873.1	47752.4	28704.4	45891.6	18212.3	42529.6	19604.2	67694	68870.6	74603.2	79595.9	65152	69322.8
1.29_361.1065m/z	361.107	1.29145	neg	7-Prenyloxy-8-methoxy-3',4'-methylenedioxyisoflavone	47652	Unclassified	Unclassified	Unclassified			36.5	0	M-H2O-H	C22H20O6	-4.23295	1.1768	0.0148592	0.0714742	2.11165	4.32186	59009.7	13653.8	21204.7	56814.8	36909.6	96040.9	30639.6	112449	11038.6	24739.2	16044.8	13955.9	9041.45	7102.73
4.84_409.0595m/z	409.059	4.83888	neg	(4-{[2-methoxy-4-(prop-2-en-1-yl)phenoxy]carbonyl}phenyl)oxidanesulfonic acid	HMDB0135252	Phenylpropanoids and polyketides	Depsides and depsidones	Unclassified			41.3	13.6	M+FA-H	C17H16O7S	-1.12252	1.17637	0.000115046	0.00560591	-3.3458	0.0983587	3859.94	39243.5	4093.78	2345.94	3284.44	3264.84	6407.94	3762.72	33305.9	38367.5	55899.1	22282.3	56441.5	29164.9
2.46_364.1013m/z	364.101	2.45725	neg	UK-121,265	HMDB0060893	Benzenoids	Benzene and substituted derivatives	Phenylpropanes			40.1	10.3	M-H	C16H14F3N5O2	-3.69188	1.17501	0.0480302	0.131678	2.12284	4.35551	66640.3	15300.2	25687.9	16955.5	42849	134162	41705.8	138482	8968.17	32002.3	22155.1	16615.4	5409.25	6651.16
5.03_290.1720n	313.162	5.03167	pos	1-Octen-3-yl glucoside	88858	Lipids and lipid-like molecules	Fatty Acyls	Fatty acyl glycosides	*		47.6	47.2	M+H-H2O, M+NH4, M+Na, M+H	C14H26O6	-3.40357	1.17389	0.00824964	0.0528306	-0.778839	0.582836	65480.2	112348	73304.4	76652.1	61982	70351.3	62865.7	47725.6	160644	90794.8	73884.4	143527	94475.9	110759
1.29_547.3294m/z	547.329	1.29145	neg	Allyxycarb	72707	Unclassified	Unclassified	Unclassified			38.8	0	2M-H	C16H22N2O2	0.826571	1.17388	0.0191788	0.0818047	4.4524	21.8931	48431.7	2212.19	7695.61	45820.7	21642	88622.7	20118.4	106691	330.415	8219.1	2440.52	2104.44	178.668	1.01138e-05
4.36_413.2546m/z	413.255	4.35865	neg	15-methyl-15S-PGF2alpha	LMFA03010080	Lipids and lipid-like molecules	Fatty Acyls	Eicosanoids			41.2	10.3	M+FA-H	C21H36O5	0.377941	1.17297	0.00010304	0.00530472	-0.772766	0.585294	55534.1	94882.3	59486.7	47525.8	57058.5	61465.8	55447.6	52219.9	90226.5	83755.2	120969	101689	80582.7	92071.3
4.57_279.1694m/z	279.169	4.56977	pos	Cochlearine	68631	Unclassified	Unclassified	Unclassified			38.1	0	M+NH4	C15H19NO3	-3.50745	1.16998	7.55686e-05	0.0046157	1.30756	2.47522	60818.2	24570.8	79370	52662.7	56747.7	65490.1	42977.3	67661.5	26192.4	22621.1	21221.9	33631.7	18308.6	25449.2
6.86_484.3031n	465.285	6.86405	neg	Goshonoside F1	HMDB0038539	Lipids and lipid-like molecules	Prenol lipids	Terpene glycosides	*		46.7	43.4	M-H2O-H, M-H	C26H44O8	-1.08919	1.16948	0.0002714	0.00835751	-1.70199	0.307361	16521.5	53752.8	28942	11612.4	19712.4	10013.4	18575	10273.9	47459	33389.7	56250.1	48881.3	58074.1	78462.5
5.07_601.3046m/z	601.305	5.06888	neg	HAVANENSIN TRIACETATE	43660	Unclassified	Unclassified	Unclassified			36.1	0	M+FA-H	C32H44O8	4.96817	1.16939	0.000533369	0.0118346	-1.46186	0.363024	21831	60136.4	41299.3	18399.2	22771.4	5250.23	41313.8	1951.98	66975.7	62897.1	66503.2	63551.3	53721.1	47170
1.07_146.1176m/z	146.118	1.07442	pos	N,N-dimethyl-L-Valine	44985	Unclassified	Unclassified	Unclassified			53	67	M+H	C7H15NO2	0.257955	1.16842	0.015208	0.0724397	1.76029	3.38766	70269.2	20742.7	117852	5575.56	63595.4	79508.3	103619	51464.8	6235.12	24434.1	30876.9	9764.06	31526	21619.9
6.27_505.3170m/z	505.317	6.26535	neg	Polyporusterone G	HMDB0038501	Lipids and lipid-like molecules	Steroids and steroid derivatives	Bile acids, alcohols and derivatives	*		45.2	32	M+FA-H	C28H44O5	-0.117724	1.16659	0.00014801	0.00634989	-1.31332	0.402394	23597.8	58643.6	43267.7	30257	25615.8	11147.1	18738.6	12560.7	61894.5	71774	52144.8	61555.8	51304.6	53188.1
0.81_125.0843n	143.118	0.805283	pos	4-Ethyl-2,5-dimethyloxazole	92672	Organoheterocyclic compounds	Azoles	Oxazoles			43.8	24.5	M+H, M+NH4	C7H11NO	1.7486	1.16602	0.00113544	0.0175749	-2.84765	0.138922	6503.94	46817.2	4324.97	4958.34	8467.42	7942.03	4414.32	8916.55	86453.8	43091	25426.8	55246.6	34149.8	36535
0.50_249.1846m/z	249.185	0.498783	pos	4-Hydroxy-3-methoxy-2,10-bisaboladien-9-one	HMDB0033917	Lipids and lipid-like molecules	Prenol lipids	Sesquiterpenoids	*		44.3	28.2	M+H-H2O	C16H26O3	-1.13243	1.1635	0.0320654	0.106753	1.01521	2.0212	96342.4	47666	55562.1	82238.4	59488.6	150228	67830.9	162706	41052.7	46155.6	50229.9	42756.7	54456.4	51344.5
2.06_351.1323m/z	351.132	2.055	neg	N-Benzooxazol-2-yl-guanidine	96363	Unclassified	Unclassified	Unclassified			38.5	0	2M-H	C8H8N4O	-0.240942	1.16306	0.0276127	0.0988194	2.94749	7.71407	54695	7090.29	14517.7	41426.1	30370.3	99272.4	20974.2	121609	4266.96	21310.1	7841.83	4460.67	2284.57	2377.57
6.72_608.3199n	609.327	6.71903	pos	Boc-Phe(NMe)-Pro-Phe(NMe)-Gly-OMe	65475	Unclassified	Unclassified	Unclassified			38.9	0.0475	M+H, M+Na	C33H44N4O7	-1.75977	1.1602	0.0119968	0.0638061	-0.856223	0.552397	54632.9	98901.5	88433.3	69399.1	65681.4	22368.6	71881.9	10033	124485	101609	97558.3	108083	86235.6	75437.7
1.07_126.0915m/z	126.091	1.07442	pos	p-Cresol	HMDB0001858	Benzenoids	Phenols	Cresols	**	C01468	39.4	0	M+NH4	C7H8O	1.1591	1.15947	0.0013159	0.0191875	-4.09355	0.0585759	2586.63	44158.6	910.11	1255.07	5820.51	2185.34	2223.44	3125.32	80839.5	33301.2	29382	65340.5	28888	27200.4
1.88_247.1287m/z	247.129	1.87953	pos	gamma-Glutamylvaline	HMDB0011172	Organic acids and derivatives	Carboxylic acids and derivatives	Amino acids, peptides, and analogues			48.8	46.6	M+H	C10H18N2O5	-0.650635	1.15558	0.00568671	0.0435442	2.5777	5.96986	48408.5	8108.82	27121.3	33784.7	29023.2	65909.2	38239.8	96373.1	6229.52	21201.8	5049.6	7662.96	4770.88	3738.23
3.76_267.0427m/z	267.043	3.76023	pos	Seselin	HMDB0034257	Phenylpropanoids and polyketides	Coumarins and derivatives	Pyranocoumarins		C09312	37.8	0.902	M+K	C14H12O3	4.1026	1.15416	0.0209654	0.085886	2.79606	6.94539	53754.6	7739.61	16216	69264	30785.6	70657.8	15623.3	119981	8624.94	19246.8	6172.44	5366.72	4918.47	2108.28
5.03_289.1655m/z	289.165	5.02657	neg	2-methyl-dodecanedioic acid	LMFA01170010	Lipids and lipid-like molecules	Fatty Acyls	Fatty Acids and Conjugates			48.3	44.2	M+FA-H	C13H24O4	-0.85931	1.15383	0.0104064	0.0596784	-0.963943	0.512654	47494.9	92645	63632.6	66474.6	54049.4	29299.5	51089.3	20423.7	136483	73744.2	58626.5	120306	77642	89068.9
6.14_387.2386m/z	387.239	6.13708	neg	13-hydroxy-9-methoxy-10-oxooctadec-11-enoic acid	LMFA02000288	Lipids and lipid-like molecules	Fatty Acyls	Octadecanoids			43.6	24.3	M+FA-H	C19H34O5	-0.71113	1.1529	0.00462503	0.0390066	-0.793175	0.577073	58763.8	101831	80029.9	63100.7	83155.2	34887.2	68101.8	23307.9	104137	79543.5	110542	125344	91214.2	100204
4.83_326.2086n	309.205	4.8286	pos	2,3-dinor-8-iso-PGF2a	36202	Unclassified	Unclassified	Unclassified			45.4	34.6	M+H-H2O, M+H	C18H30O5	-2.35461	1.15214	0.00111255	0.0174193	-0.745877	0.596305	54501.3	91398.4	71174.9	34884.4	58394.8	44916.1	71692.2	45945.5	105186	89301.3	68113.2	88087.9	97453.3	100249
2.75_309.0794n	354.078	2.75462	neg	Glycodiazine	HMDB0015461	Benzenoids	Benzene and substituted derivatives	Benzenesulfonamides			37.7	0.0761	M-H, M+FA-H, M-H2O-H	C13H15N3O4S	3.34765	1.15168	0.00941048	0.0563732	0.797531	1.73812	89965.9	51760.4	50797.9	97845.9	89145.5	95450.5	105803	100753	65211.5	61429.5	68350.5	66383.9	20778.7	28408
7.14_511.3026m/z	511.303	7.13845	pos	1-Pyrrolidinepropanol, a-(4-hydroxycyclohexyl)-a-phenyl-, trans- glucuronide	2124	Unclassified	Unclassified	Unclassified			38.2	0	M+NH4	C26H39NO8	2.48622	1.15144	3.60638e-05	0.0032905	-2.13465	0.227723	9382.28	41200.5	18402	12997	10891.6	4101.78	5982.58	3918.76	38352.5	53502.8	27696.9	34566.8	48359.9	44723.9
7.95_273.1366m/z	273.137	7.9514	pos	Angustifoline	68549	Unclassified	Unclassified	Unclassified			37.7	0	M+K	C14H22N2O	1.07252	1.15126	5.54262e-05	0.00402498	-1.60948	0.327715	16600.4	50654.8	26628.9	4095.18	16584.6	13130.7	27668.8	11493.9	39093.8	54037.8	60922.3	42226.6	57134.3	50514.1
7.08_331.2487m/z	331.249	7.07823	neg	12-hydroxyheptadecanoic acid	HMDB0061663	Lipids and lipid-like molecules	Fatty Acyls	Fatty acids and conjugates	*		44.2	24.4	M+FA-H	C17H34O3	-1.17199	1.14912	0.0275546	0.098701	-1.36192	0.389063	28112.8	72257.5	32846.6	18148.3	24939.2	27456.2	36901.9	28384.4	73140.2	150815	36314	55533.1	74546.3	43196.8
5.34_483.2596m/z	483.26	5.34377	neg	17-hydroxyandrostane-3-glucuronide	LMST05010036	Lipids and lipid-like molecules	Steroids and steroid derivatives	Steroidal glycosides	*		42	21.1	M-H	C25H40O9	-0.836846	1.14869	0.000212022	0.00742909	-1.32051	0.400393	23698.4	59188	39098.1	20001.5	27886.2	10125.6	35332.7	9746.65	64267.3	66789.9	68058.7	57936.4	52946.6	45129
2.12_274.0931m/z	274.093	2.11922	neg	Cardiospermin	66907	Unclassified	Unclassified	Unclassified			39.4	0	M-H	C11H17NO7	-0.295459	1.1486	0.0256793	0.0953692	2.4758	5.56274	54668.6	9827.65	14868.3	44049.9	22028	90798.3	35664.7	120603	13647.2	9903.77	8301.54	10046.1	7180.11	9887.26
1.25_385.1000m/z	385.1	1.24975	neg	3'-Ketolactose	HMDB0001030	Organic oxygen compounds	Organooxygen compounds	Carbohydrates and carbohydrate conjugates	*	C05403	41.7	14.8	M+FA-H	C12H20O11	3.50728	1.14815	0.00937452	0.0562675	3.95133	15.4693	46138.3	2982.58	58348.8	13065.2	32903.3	68136.6	10664	93711.9	3137.5	845.426	4632.56	2671.47	3075.58	3532.91
7.98_511.3271m/z	511.327	7.98382	neg	TetraHCA	HMDB0062534	Lipids and lipid-like molecules	Steroids and steroid derivatives	Bile acids, alcohols and derivatives	*		48.1	53.7	M+FA-H	C27H46O6	-1.17984	1.14633	0.048086	0.131792	-1.16855	0.44487	40856.3	91838.9	24581.9	27114.7	33110.8	21674.7	111768	26888.1	51154.4	173297	70179.6	72047.6	100246	84108.7
0.81_187.0845n	188.092	0.805283	pos	N2-Acetyl-L-aminoadipate semialdehyde	63444	Unclassified	Unclassified	Unclassified			46	33.6	M+H, M+Na	C8H13NO4	0.22238	1.14533	0.0332535	0.108598	-0.414201	0.750435	146475	195187	182548	177688	161129	101586	165499	90400.6	226419	160944	171579	203181	185283	223717
7.97_483.3311m/z	483.331	7.97233	pos	Frangulanine	HMDB0030199	Organic acids and derivatives	Carboxylic acids and derivatives	Amino acids, peptides, and analogues		C10003	47.9	54.2	M+H-H2O	C28H44N4O4	-3.75155	1.14519	0.000438451	0.0107584	-2.06137	0.239588	12256.2	51155.1	17936.3	5805.3	21981.5	7791.59	11698.8	8323.67	39721.7	48183.1	59562.9	81597.4	45218	32647.9
6.66_396.3020n	397.309	6.656	pos	δ-Tocotrienol	44833	Lipids and lipid-like molecules	Prenol lipids	Quinone and hydroquinone lipids	**	C14156	43.4	27.4	M+H, M+K, M+H-H2O	C27H40O2	-2.09874	1.14454	0.000155685	0.00650161	-2.06185	0.239509	11847.8	49467	18024.6	7291.57	16753.8	5058	20860.8	3097.8	41932.5	33982.3	52982.2	74321.9	46051.5	47531.5
1.42_296.0998m/z	296.1	1.41828	neg	Deoxyadenosine	HMDB0000101	Nucleosides, nucleotides, and analogues	Purine nucleosides	Purine 2'-deoxyribonucleosides	**	C00559	42.9	18.4	M+FA-H	C10H13N5O3	-1.11545	1.14175	0.00606117	0.0447768	-1.38578	0.382682	23494.3	61393.9	23506	22854.9	29058.4	15977	29753.9	19815.7	44084.2	44390.9	44574.6	54756.5	111039	69518
2.86_257.1606m/z	257.161	2.8621	pos	Glutaminyllysine	HMDB0028802	Organic acids and derivatives	Carboxylic acids and derivatives	Amino acids, peptides, and analogues			40.9	8.65	M+H-H2O	C11H22N4O4	-0.967514	1.14154	0.0093902	0.0563249	1.59665	3.0244	67169	22209.1	75137.2	113826	79611.4	34429.7	79469.7	20539.9	20321.3	19967.6	27183.5	27640.7	15642.9	22498.4
4.53_381.2282m/z	381.228	4.52572	neg	PGF2alpha-1,11-lactone	LMFA03010071	Lipids and lipid-like molecules	Fatty Acyls	Eicosanoids			45.6	31.8	M+FA-H	C20H32O4	-0.10939	1.14073	0.00110632	0.0173879	-0.981706	0.506381	40717	80407.9	37573.5	26302	64963	33596.7	55838.2	26028.7	75492.7	58417	99792.8	80889.7	76755.7	91099.5
1.49_188.1161n	189.123	1.4871	pos	Isoleucyl-Glycine	85813	Organic acids and derivatives	Carboxylic acids and derivatives	Amino acids, peptides, and analogues			43.6	21.2	M+H-H2O, M+H	C8H16N2O3	0.218893	1.13881	0.000545349	0.0120038	1.72138	3.29751	51904.9	15740.6	61389.7	43103.6	39436.9	76206.2	30128	61164.8	20835.1	13326.8	15742.3	21326.8	9999.31	13213.4
2.35_219.1336m/z	219.134	2.34567	pos	Leucyl-Serine	85840	Organic acids and derivatives	Carboxylic acids and derivatives	Amino acids, peptides, and analogues			41.9	14.4	M+H	C9H18N2O4	-1.43789	1.13792	0.0123157	0.0646684	1.41214	2.66131	69165	25989.1	105317	32600.4	49622	99795.2	37034.4	90620.6	18951.7	20248.4	40951	38145	16569.2	21068.9
0.79_455.1877m/z	455.188	0.78785	pos	S-Furanopetasitin	HMDB0036131	Lipids and lipid-like molecules	Prenol lipids	Sesquiterpenoids	*		38.2	11.5	M+Na	C24H32O5S	3.2837	1.13679	0.0155212	0.0731377	1.56064	2.94986	63933.3	21673.4	23370.9	73421.8	36474.5	60060.5	66007.2	124265	25358.7	28074.3	13745.9	15236.3	25098.1	22526.9
0.81_230.0904n	231.098	0.805283	pos	2-Acetyl-5-tetrahydroxybutyl Imidazole	45499	Unclassified	Unclassified	Unclassified			39.4	0	M+H-H2O, M+H	C9H14N2O5	0.608109	1.13488	0.000436875	0.0107584	0.669499	1.59052	94420.9	59364.8	79849.8	98088.6	82855.7	98985	83908.2	122838	53571.4	66430.6	60069.1	56044.6	60481.8	59591.3
10.72_295.2508n	318.24	10.7183	pos	(4E,8E,10E-d18:3)sphingosine	53913	Lipids and lipid-like molecules	Sphingolipids	Sphingoid bases			46.7	39.3	M+Na, M+K, M+H	C18H33NO2	-1.18482	1.1339	0.0407591	0.120787	0.7958	1.73604	117563	67718.8	54252.8	168826	109852	114417	75555.7	182472	54607.1	89042.8	72822.4	54618	69630.8	65591.5
4.51_381.1897m/z	381.19	4.51203	pos	Cinncassiol C	90494	Organic oxygen compounds	Organooxygen compounds	Carbohydrates and carbohydrate conjugates	*		49.9	58.8	M+H	C20H28O7	-2.7998	1.13284	0.0104346	0.0597258	-0.730529	0.602683	62421.7	103573	90988.3	81267.5	81232.2	33801.9	66765.4	20474.8	126534	93115.4	89325	114134	95543	102787
7.29_553.2790m/z	553.279	7.29175	neg	POV-PA	LMGP20070015	Lipids and lipid-like molecules	Glycerophospholipids	Oxidized glycerophospholipids			41.4	13.4	M+FA-H	C24H45O9P	1.39699	1.13099	0.000167509	0.00666843	-2.86511	0.137251	5148.26	37509.8	9853.56	6172.44	7074.15	1814.85	3245.83	2728.74	50386.7	47473.7	13310.1	34641.4	41973.2	37273.6
8.03_413.3044m/z	413.304	8.03498	pos	25-Hydroxyvitamin D3-26,23-lactol	HMDB0060127	Lipids and lipid-like molecules	Steroids and steroid derivatives	Vitamin D and derivatives	*		51.4	71.7	M+H-H2O	C27H42O4	-1.44776	1.1294	0.000765688	0.0142559	-1.66112	0.316194	16847.3	53281.6	15314.1	10377.3	19511.2	11399.3	33389.6	11092.4	30934.3	80850.5	58551.1	54795.3	49080.5	45477.8
8.22_487.3040m/z	487.304	8.21698	pos	3alpha,7alpha,12alpha,26-Tetrahydroxy-5beta-23E-cholestan-27-oic acid	LMST04030200	Lipids and lipid-like molecules	Sterol Lipids	Bile acids and derivatives			49.2	53.5	M+Na	C27H44O6	2.03078	1.12601	2.77688e-05	0.00297557	-1.18924	0.438534	24608	56114.2	32474.9	32968.3	28090	14150	25679.4	14285.2	48741.4	66940.8	50478.4	57758.7	56020.9	56745
1.07_303.1429n	304.15	1.07442	pos	N5-Acetyl-N2-gamma-L-glutamyl-L-ornithine	HMDB0039423	Organic acids and derivatives	Carboxylic acids and derivatives	Amino acids, peptides, and analogues			41.6	12.2	M+H-H2O, M+H	C12H21N3O6	-0.598937	1.12385	0.00499139	0.0405143	0.654056	1.57359	110211	70037.9	129920	127752	136127	78300.3	107652	81511.7	70015.8	64959.9	82501.2	81857.5	55378.4	65514.8
9.97_301.2977n	302.305	9.97003	pos	Sphinganine	HMDB0000269	Organic nitrogen compounds	Organonitrogen compounds	Amines	***	C00836	44.4	26.7	M+H-H2O, M+H	C18H39NO2	-1.2352	1.12306	0.00112975	0.0175665	-1.38472	0.382963	25575.8	66783.9	25518.7	9085.91	20548.8	30310	21607.5	46383.9	57024.4	54936.1	87023.3	94189.3	55113.4	52417.2
0.63_349.0602m/z	349.06	0.634	neg	5-[3-methoxy-4-(sulfooxy)phenyl]pentanoic acid	HMDB0127792	Lipids and lipid-like molecules	Fatty Acyls	Fatty acids and conjugates	*		37.8	0.0329	M+FA-H	C12H16O7S	1.16974	1.12276	0.0146648	0.0709898	1.59378	3.0184	60353.1	19995.1	25752.3	47672.5	34566.5	95127.2	53352.9	105647	9549.81	32444.7	22734.3	20362.8	14509.7	20369.1
7.06_467.2106m/z	467.211	7.05723	neg	Fludrocortisone acetate	4029	Lipids and lipid-like molecules	Steroids and steroid derivatives	Hydroxysteroids	**	C00762	38.1	0	M+FA-H	C23H31FO6	4.59644	1.12202	0.00408428	0.0364122	-2.82146	0.141467	6413.61	45336.5	3410.65	2255.76	5335.3	6145.23	15728.6	5606.13	8428.02	53615.4	80567.2	24796.2	54243.4	50368.6
1.19_361.1064m/z	361.106	1.18742	neg	1-O-Methylglycyrol	LMPK12090047	Phenylpropanoids and polyketides	Isoflavonoids	Coumestans			45.5	37.4	M-H2O-H	C22H20O6	-4.58228	1.12092	0.0177839	0.078665	2.12708	4.36832	54784.3	12541.3	20317.6	49310	31629.5	91223	28603.3	107622	9681.54	22261.4	10593.7	10567.2	10945.8	11198
2.06_487.1072m/z	487.107	2.055	neg	1-O-Galloylglycerol	93771	Benzenoids	Benzene and substituted derivatives	Benzoic acids and derivatives			37.4	0	2M-H	C10H12O7	-4.39414	1.12033	0.0302962	0.103665	2.82675	7.09473	52223.4	7360.87	14528.1	39556.9	26573.3	98649.5	20040.3	113992	3997.33	21297.6	7823.06	4856.2	3607.89	2583.12
0.31_205.1949m/z	205.195	0.310067	pos	(+)-endo-beta-Bergamotene	73328	Unclassified	Unclassified	Unclassified			45.4	31.7	M+H	C15H24	-0.845108	1.11923	0.0156269	0.0734603	1.14276	2.20802	76745.7	34757.6	39150.2	81344	50426.7	116892	52795.4	119866	29702.3	35170.1	35346.2	30608.4	40715.6	37003.4
6.38_440.3000m/z	440.3	6.38092	pos	3alpha,7alpha,12beta-Trihydroxy-11-oxo-5beta-cholan-24-oic Acid	LMST04010383	Unclassified	Unclassified	Unclassified			46.3	48.6	M+NH4	C24H38O6	-1.57612	1.11903	0.000745803	0.0140166	-0.920055	0.528489	40576.2	76777.8	53029.9	29393.9	59549.5	32549.4	36917	32017.4	78616.1	91263.2	82135.1	88365.8	60158.9	60127.4
4.40_329.1605m/z	329.16	4.39912	neg	Tetranor-PGFM	36188	Lipids and lipid-like molecules	Fatty Acyls	Eicosanoids			42.6	16.4	M-H	C16H26O7	-0.29368	1.11751	0.000324764	0.00907829	-1.23809	0.423933	24455.5	57687.1	36790.4	26281.1	32492.4	14169.1	27135.8	9864.04	56008.9	40896.9	53725.8	56303.1	65939	73249
7.06_553.3381m/z	553.338	7.05723	neg	Contignasterol	73423	Unclassified	Unclassified	Unclassified			38.5	0	M+FA-H	C29H48O7	-0.293605	1.11745	0.000818283	0.0147376	-0.858932	0.55136	46284	83945	48922.7	25215.1	46646.6	45807.1	62383.1	48729.3	75219	87316.1	112030	82916.6	79494.8	66693.3
4.19_257.1028m/z	257.103	4.1881	neg	3,4-Methyleneazelaic acid	HMDB0059744	Lipids and lipid-like molecules	Fatty Acyls	Fatty acids and conjugates	*		43.9	24.1	M+FA-H	C11H16O4	-1.20597	1.11618	0.0169744	0.0768246	-1.33101	0.39749	30591.4	76961.6	48699.1	32924.9	37419.1	14660.6	39418.6	10426.3	132862	53263.1	44505.7	113356	53711	64071.3
7.53_313.2155m/z	313.215	7.53428	pos	Levonorgestrel	HMDB0014511	Lipids and lipid-like molecules	Steroids and steroid derivatives	Estrane steroids		C08153	48.7	51.8	M+H	C21H28O2	-2.31834	1.11608	0.0250494	0.0941559	-1.19483	0.436839	36658	83916.5	91780.2	4997.07	73168.4	6003.57	36122.8	7875.75	78524.3	75328.8	115085	108185	64280.7	62094.6
5.98_465.3203m/z	465.32	5.97952	pos	2,3-Diacetoxypropyl stearate	HMDB0059931	Lipids and lipid-like molecules	Glycerolipids	Triradylcglycerols	*		40.2	8.66	M+Na	C25H46O6	3.72849	1.11538	0.000680604	0.0133447	-1.22359	0.428217	27184.5	63483.1	47463.2	29734.1	35049.1	14061.2	24186.8	12612.9	63502.1	57799.9	82685.7	73836.2	48374.8	54699.6
4.48_425.2181m/z	425.218	4.48397	neg	[6]-Gingerdiol 3,5-diacetate	HMDB0040568	Lipids and lipid-like molecules	Fatty Acyls	Fatty alcohol esters	*		48	45.9	M+FA-H	C21H32O6	-0.0873661	1.11499	0.02951	0.102209	-0.502471	0.705896	106914	151458	126346	78671.3	145854	81093.8	144588	64928	145951	129210	144376	132274	166129	190809
0.81_152.0568m/z	152.057	0.805283	pos	2-Hydroxyadenine	5392	Organoheterocyclic compounds	Imidazopyrimidines	Purines and purine derivatives			41.5	22.9	M+H	C5H5N5O	0.526214	1.11487	0.00409798	0.0364755	-1.64133	0.320561	17607.6	54927.3	38194.6	16693.6	10599.8	15746	12439.2	11972.1	37938.7	30057	74697.2	36940.7	68284.2	81645.8
12.67_411.3618m/z	411.362	12.6692	pos	4,4-Dimethylcholesta-8,14,24-trienol	5952	Lipids and lipid-like molecules	Steroids and steroid derivatives	Cholestane steroids	**	C11455	46	37.3	M+H	C29H46O	-0.886595	1.11467	0.000365346	0.00973998	2.58577	6.00335	39938.3	6652.66	27996.4	45577.2	62884.4	26520.9	29344.8	47305.9	2419.06	4650.93	15538.6	11188.8	1604.93	4513.65
7.95_632.4114m/z	632.411	7.9514	pos	PI(O-20:0/0:0)	LMGP06060001	Lipids and lipid-like molecules	Glycerophospholipids	Glycerophosphoinositols			40.1	12.9	M+NH4	C29H59O11P	-3.15363	1.11457	0.000117215	0.00566527	-4.36934	0.0483834	1657.32	34253.8	6712.91	1.01138e-05	468.898	1.01138e-05	2762.1	1.01138e-05	15997.8	49272.6	48435.6	26932.4	33640.5	31244.2
4.92_530.1807n	575.191	4.92178	neg	Curcumin monoglucoside	64199	Unclassified	Unclassified	Unclassified			38	0	M-H2O-H, M+FA-H	C27H30O11	3.52002	1.11401	0.0095962	0.0569306	-3.08917	0.117508	5332.23	45377.7	4135.09	4295.29	5364.48	7834.51	4989.58	5374.42	41182.7	105564	35824.6	42648.1	26202.6	20844.3
7.12_421.2578m/z	421.258	7.11782	pos	6'β-Hydroxylovastatin	1038	Unclassified	Unclassified	Unclassified			49.9	57.3	M+H	C24H36O6	-1.52783	1.1108	0.000302183	0.00879384	-0.832402	0.561594	44780.4	79738	55958.3	27313.6	57547.9	34626.6	59421.6	33814.2	83473.4	75909.7	76474.5	91739.4	73592.4	77238.9
5.52_513.3430m/z	513.343	5.51655	neg	5beta-scymnol	LMST04030173	Lipids and lipid-like molecules	Sterol Lipids	Bile acids and derivatives		C16260	42.2	17	M+FA-H	C27H48O6	-0.62568	1.10924	0.00150782	0.0208217	-1.13548	0.455183	31050.2	68214.8	46496.1	25043.2	50213.8	23375.1	15538	25635.2	90226	59278	68141.1	84235.2	52105.2	55303.3
1.50_727.1610m/z	727.161	1.50195	neg	Sulfometuron methyl	68719	Unclassified	Unclassified	Unclassified			39	0	2M-H	C15H16N4O5S	-0.0601425	1.10839	0.0026895	0.0291437	-7.66006	0.00494414	180.13	36433.1	1.01138e-05	193.569	1.01138e-05	1.01138e-05	887.213	1.01138e-05	50370.8	18361.9	6591.11	31295.2	43502.4	68477.1
0.77_220.1180m/z	220.118	0.77075	pos	Diethyl oxalpropionate	HMDB0032306	Organic acids and derivatives	Keto acids and derivatives	Beta-keto acids and derivatives		C04067	39.8	4.4	M+NH4	C9H14O5	0.00970894	1.10711	0.00473517	0.0394757	-0.886754	0.540829	47665.8	88134.6	55774.7	59459	47795.8	37678.9	55962.1	29324.1	117708	52742.9	71497.2	107745	78179	100935
4.85_347.2212m/z	347.221	4.84873	pos	Dihydrocortisol	LMST02030204	Lipids and lipid-like molecules	Steroids and steroid derivatives	Hydroxysteroids	**	C05471	49.2	51.2	M+H-H2O	C21H32O5	-1.26726	1.10487	0.0149333	0.0716873	-0.55211	0.682022	84456.8	123833	103878	83724.7	129979	53093.6	90329.9	45735.4	124686	130774	130493	107660	118410	130974
6.57_453.2992m/z	453.299	6.57088	pos	19alpha-19-Hydroxy-3,11-dioxo-12-ursen-28-oic acid	HMDB0038683	Organic oxygen compounds	Organooxygen compounds	Carbonyl compounds			50.4	68.9	M+H-H2O	C29H42O5	-1.66567	1.10297	3.08689e-05	0.00309204	-1.96345	0.256415	10235.1	39916.1	20946.4	12312.1	13847.5	3763.28	7293.71	3247.5	44815	43796.1	25115.5	38811.1	43274.5	43684.4
4.87_301.1314n	324.123	4.86843	pos	Genomorphine	HMDB0029382	Lipids and lipid-like molecules	Prenol lipids	Sesquiterpenoids			48.4	46.5	M+NH4, M+Na	C17H19NO4	-0.186949	1.10268	0.00487905	0.0400493	-2.33828	0.197746	8811.73	44560.8	15467.4	7579.21	11819.3	4568.44	10436.8	2999.25	40791.7	86080.6	20231.5	31782.6	30788	57690.3
3.14_104.0630n	105.07	3.14438	pos	Styrene	66571	Benzenoids	Benzene and substituted derivatives	Styrenes	*	C19506	45.8	37.8	M+H, M+NH4	C8H8	3.44373	1.10215	0.017083	0.0770347	1.01132	2.01575	78389.4	38888.4	40324.4	66422.4	61037.9	125228	62489.5	114834	40841.2	35950.4	38053.1	40922.1	33552.4	44011
1.07_201.1000n	224.092	1.07442	pos	N-(3-hydroxy-pentanoyl)-homoserine lactone	LMFA08030032	Lipids and lipid-like molecules	Fatty Acyls	Fatty amides			42.2	16.7	M+NH4, M+Na, M+H, M+H-H2O	C9H15NO4	-0.429858	1.10157	0.00654181	0.0464564	0.661371	1.58158	111659	70599.3	155387	122645	95184.3	121746	76038.2	98952.3	81946.8	65016.1	67963.2	83049.5	58159.1	67461.2
15.68_223.0633m/z	223.063	15.6842	pos	Withasomnine	68440	Unclassified	Unclassified	Unclassified			38.4	0	M+K	C12H12N2	0.631919	1.09967	0.0144634	0.0704947	1.21925	2.32826	69581	29885.4	41680	58263.1	48969.2	106894	46206.9	115473	25249.1	28601	31573.6	28310.1	32644	32934.3
0.73_247.0931m/z	247.093	0.7272	neg	Alanyl-Hydroxyproline	HMDB0028688	Unclassified	Unclassified	Unclassified			38.4	0	M+FA-H	C8H14N2O4	-2.15548	1.09882	4.25513e-07	0.000980311	2.15692	4.4596	38045.4	8531.13	41446.8	38027.7	34509.5	33995.7	31726.6	48566.3	7956.28	7909.7	8823.42	10518.6	8304.91	7673.82
7.99_363.2524m/z	363.252	7.9937	pos	16,16-dimethyl-PGA2	36154	Lipids and lipid-like molecules	Fatty Acyls	Eicosanoids			54.9	80.7	M+H	C22H34O4	-1.74884	1.09844	0.00590719	0.0443056	0.922225	1.89504	85550.4	45144.5	98457.8	69763.5	59955.1	75612.7	124497	85016.4	51145.4	39625.5	21372	38485.2	70839.3	49399.5
5.50_465.3207m/z	465.321	5.50128	pos	N-stearoyl arginine	75518	Lipids and lipid-like molecules	Fatty Acyls	Fatty amides			38	0	M+K	C23H46N4O3	1.34358	1.09796	0.000312753	0.00890711	-1.33407	0.396648	21507.6	54223.5	42782.1	21777.8	30604.9	10921.1	14613.4	8346.7	62514.3	52295.7	57694.6	59845.1	44489.7	48501.4
0.71_233.0773m/z	233.077	0.710133	neg	L-glycyl-L-hydroxyproline	HMDB0011173	Unclassified	Unclassified	Unclassified			45.4	34.4	M+FA-H	C7H12N2O4	-3.46288	1.0974	7.64872e-05	0.0046474	1.81371	3.51544	44512	12661.8	62298.8	34511.9	51756.7	32192.7	47738.4	38573.3	13378.5	9394.04	14542.2	18989.8	8931.99	10734.5
1.09_281.1708m/z	281.171	1.09148	pos	2-N-Undecyltetrahydrothiophene	68825	Unclassified	Unclassified	Unclassified			37.2	0	M+K	C15H30S	3.36412	1.09733	0.0469955	0.130145	0.767143	1.7019	98212.6	57707.8	57031.3	65686.8	144898	80631.1	126478	114551	62587.6	46186.8	99633.8	70549.7	28580.6	38708
7.73_897.6079m/z	897.608	7.73198	neg	PI(O-20:0/16:0)	LMGP06020071	Lipids and lipid-like molecules	Glycerophospholipids	Glycerophosphoinositols			38.9	3.06	M+FA-H	C45H89O12P	0.639061	1.0969	0.00603569	0.044734	-4.15966	0.0559521	2407.85	43034.2	8811.65	1.01138e-05	4847.85	1.01138e-05	787.624	1.01138e-05	39977.5	78586.2	49017.2	68554.5	15530.4	6539.53
7.99_449.3253m/z	449.325	7.9937	pos	1α,23R,25S,26-Tetrahydroxyvitamin D3	42600	Unclassified	Unclassified	Unclassified			51.5	70	M+H	C27H44O5	-1.89876	1.09469	0.01058	0.0600294	-1.51507	0.349879	20650.9	59023.2	16409.5	10485.2	16988.1	14167.6	51695.6	14159.6	29272.4	105323	52641.9	48516.2	67212.5	51172.8
3.96_295.1288m/z	295.129	3.9644	pos	gamma-Glutamylphenylalanine	HMDB0000594	Organic acids and derivatives	Carboxylic acids and derivatives	Amino acids, peptides, and analogues			43.9	25.1	M+H	C14H18N2O5	-0.204922	1.09329	0.0046081	0.0389378	2.02835	4.07939	47465.8	11635.5	34760.9	33716.2	32173.1	60849.4	34033.8	89261.5	8247.07	24889.4	9440.89	12683.7	7503.25	7048.84
6.65_581.2783m/z	581.278	6.65045	neg	Aralionine A	68078	Unclassified	Unclassified	Unclassified			36.5	0	M-H	C34H38N4O5	2.29781	1.09192	0.0429691	0.124364	-2.37694	0.192517	9513.57	49416.7	4119.27	3306.54	12185.7	5171.8	23591.7	8706.43	6961.67	102059	33022.2	15240.9	99417.4	39799.2
4.43_367.2477m/z	367.248	4.43123	pos	alpha-Allocortolone	LMST02030232	Lipids and lipid-like molecules	Sterol Lipids	Steroids			50.3	56.3	M+H	C21H34O5	-0.595455	1.0906	0.00123075	0.018422	-0.606004	0.657014	67923.3	103382	78372	41621.1	72501.6	64723	95249.2	55073	102597	102849	103402	101086	96630.2	113727
0.75_212.1029m/z	212.103	0.7537	pos	Prolyl-Asparagine	HMDB0029012	Organic acids and derivatives	Carboxylic acids and derivatives	Amino acids, peptides, and analogues			44	29.2	M+H-H2O	C9H15N3O4	-0.0842086	1.08808	0.0497321	0.134199	-1.19468	0.436884	44577.4	102035	53375.3	36122.5	35514.3	49848.7	41800.2	50803.1	172216	72540.4	178493	110012	34241	44705.8
4.55_282.1454n	283.153	4.55042	pos	Pisumic acid	93831	Lipids and lipid-like molecules	Prenol lipids	Sesquiterpenoids	*		51.8	70.5	M+H, M+NH4	C15H22O5	-4.53983	1.0879	0.034276	0.110417	-1.5926	0.331574	20588.5	62093.2	24526.5	25079.7	30073.4	14249	19944.6	9658.02	43788.7	27491.7	33197.8	41752.7	100347	125982
4.80_385.2232m/z	385.223	4.79837	neg	p-Menth-3-ene-3-thiol	92928	Lipids and lipid-like molecules	Prenol lipids	Monoterpenoids	*		36.4	0	M+FA-H	C20H36S2	-2.61695	1.08588	0.00760521	0.0504549	-1.08386	0.471765	37796.1	80116.5	48787	41541.5	57699.5	28193.7	27817.3	22737.9	90013.1	68020.7	117422	103462	49523.6	52257.4
6.61_527.2675m/z	527.267	6.60727	neg	Physapubenolide	HMDB0033976	Lipids and lipid-like molecules	Steroids and steroid derivatives	Steroid lactones	*		41	16	M-H	C30H40O8	4.56566	1.08432	0.0164006	0.0752926	-1.4879	0.35653	24891.4	69815.7	16776.4	8744.4	21534.5	21474.6	54902.4	25916	28328.5	68376	134003	58305.5	68665.6	61215.2
8.54_609.2264m/z	609.226	8.5447	neg	Aerobactin	HMDB0004051	Organic acids and derivatives	Carboxylic acids and derivatives	Amino acids, peptides, and analogues	**	C05554	39.2	2.6	M+FA-H	C22H36N4O13	0.636099	1.08356	0.0176482	0.0783546	-1.10771	0.46403	35343.4	76166.1	89694.7	7259.79	43267.5	16682.9	37953.7	17201.6	66567	80945.3	89138	98682.4	76044	45620.2
0.18_329.0047m/z	329.005	0.17765	pos	Sedoheptulose 1-phosphate	HMDB0060509	Organic oxygen compounds	Organooxygen compounds	Carbohydrates and carbohydrate conjugates		C06222	37.5	2.18	M+K	C7H15O10P	4.45993	1.08338	0.043828	0.125562	0.927151	1.90152	92327.2	48554.5	53713.5	75698.4	55913.9	140724	67508.6	160405	41746	47457.1	50756.7	43999.3	54179.2	53188.9
3.78_188.0686n	211.058	3.77942	pos	Tetrahydro-2,5-furan-diacetic acid	HMDB0059767	Organic acids and derivatives	Carboxylic acids and derivatives	Dicarboxylic acids and derivatives			43.1	20.2	M+H, M+Na, M+NH4, M+H-H2O	C8H12O5	0.892448	1.08241	0.000338557	0.00933175	-3.15662	0.11214	4197.94	37434.7	8248.25	3413.73	3630.72	3337.69	3912.17	2645.05	64749.1	21151.2	29257.8	42896.1	31201.5	35352.4
5.79_485.3460m/z	485.346	5.79193	pos	1-O-alpha-D-glucopyranosyl-1,2-nonadecandiol	LMFA13010006	Lipids and lipid-like molecules	Fatty Acyls	Fatty acyl glycosides			39.3	8.97	M+Na	C25H50O7	2.37369	1.08111	2.93193e-05	0.00304269	-2.28735	0.204852	8104.12	39560.9	15335.9	7123.08	14049.4	3532.51	4838.47	3745.47	49415.4	33696	41101	51462.7	29072.4	32618.1
7.35_184.1462n	185.153	7.34923	pos	(Z)-3-Methyl-4-decenoic acid	87383	Lipids and lipid-like molecules	Fatty Acyls	Fatty acids and conjugates	*		47.7	43.9	M+H-H2O, M+H	C11H20O2	-0.924665	1.08103	0.00396582	0.0358665	1.20113	2.2992	65733.2	28589.5	41278.5	92349	54814.2	82760	38851.2	84346.2	22276.4	31185.5	28189.5	20193.7	36896.3	32795.8
7.27_465.3215m/z	465.321	7.27043	neg	(25S)-3alpha,7alpha,12alpha,24R-tetrahydroxy-5beta-cholestan-26-oic acid	LMST04030194	Lipids and lipid-like molecules	Sterol Lipids	Bile acids and derivatives			43.8	26.4	M-H	C27H46O6	-1.50573	1.07716	0.00220183	0.0260359	-0.824685	0.564605	47666.4	84424.2	58854.3	40707	71523.5	33315.9	46222.5	35375.1	84597.6	74447.6	107721	100143	72354	67282.2
4.82_361.1315m/z	361.131	4.81928	neg	8-Hydroxydesmethylclomipramine	HMDB0060803	Organoheterocyclic compounds	Benzazepines	Dibenzazepines			36.6	17.5	M+FA-H	C18H21ClN2O	-3.07789	1.07696	0.0408137	0.120897	-1.54169	0.343482	22207.1	64653	34224.1	20622.6	28484.3	11717.6	31942.8	6251.37	42895.5	30125.1	39162.5	42495.4	94769.9	138470
8.93_463.3063m/z	463.306	8.92787	neg	Hexadecyl ferulate	HMDB0039317	Phenylpropanoids and polyketides	Cinnamic acids and derivatives	Hydroxycinnamic acids and derivatives			47.1	38.5	M+FA-H	C26H42O4	-0.535463	1.07647	0.00358542	0.0341448	-0.830771	0.562229	44574.5	79281.8	38793	33324.2	47031.7	38341.6	63761.1	46195.4	51269	106237	77747.7	78877.3	95468.7	66091.6
4.88_273.1706m/z	273.171	4.87995	neg	11-Hydroxy-9-tridecenoic acid	LMFA01050437	Lipids and lipid-like molecules	Fatty Acyls	Fatty acids and conjugates	*		47.7	41.7	M+FA-H	C13H24O3	-0.702596	1.0758	0.0136234	0.0682799	-1.80767	0.285651	16541.5	57908.1	23921.2	20398.1	19979.4	9071.01	18927.4	6952.07	114440	42939.5	25431.2	80747.3	39728.7	44161.2
7.95_344.2706n	345.278	7.9514	pos	17-phenyl-13E-heptadecenoic acid	LMFA01140076	Lipids and lipid-like molecules	Fatty Acyls	Fatty Acids and Conjugates			47.2	44.3	M+H-H2O, M+H	C23H36O2	-2.59651	1.07187	0.00183549	0.0233888	-3.45941	0.0909104	3401.78	37419.1	5830	398.557	2935.27	1738.65	6851.68	2656.54	15438.2	54466.3	67024.5	26905.1	36617.8	24062.8
0.82_217.1182m/z	217.118	0.822333	pos	Prolyl-Threonine	85920	Organic acids and derivatives	Carboxylic acids and derivatives	Amino acids, peptides, and analogues			41.5	14.1	M+H	C9H16N2O4	-0.437415	1.06947	0.000325649	0.00909384	0.926016	1.90002	64475.8	33934.2	76885.3	67576.3	70299.3	52440.9	67586.4	52066.9	38754.4	20704.8	35766.1	44376.9	23193.8	40809.5
6.93_227.1281m/z	227.128	6.92837	neg	8-undecynoic acid	LMFA01030616	Lipids and lipid-like molecules	Fatty Acyls	Fatty Acids and Conjugates			44.8	30.4	M+FA-H	C11H18O2	-4.53339	1.06884	0.0361868	0.113671	-1.20703	0.433158	34207.9	78973.4	50430.2	44370.7	40427.2	20904.4	27527.8	21587.3	157678	76446.9	52550.8	95464.8	53953.1	37746.5
4.89_322.1072m/z	322.107	4.88805	pos	1-Hydroxyrutacridone epoxide	HMDB0033520	Organoheterocyclic compounds	Quinolines and derivatives	Benzoquinolines			47.8	43.1	M+H-H2O	C19H17NO5	-0.658708	1.06828	0.04051	0.120432	-4.55164	0.0426401	1752	41088	2539.07	1493.5	2787.23	782.824	2424.04	485.33	22415.8	120247	9311.91	13493.6	39918.3	41141.7
0.73_439.0760m/z	439.076	0.7272	neg	5'-Butyrylphosphouridine	66401	Unclassified	Unclassified	Unclassified			38.2	0	M+FA-H	C13H19N2O10P	0.13462	1.06733	0.0431477	0.12467	-1.3689	0.387185	33406.4	86280.1	72361.6	12739.6	48498	23703	30707.5	12428.8	55001	20405.8	157177	132428	64811.1	87857.6
6.38_497.3342n	480.331	6.38092	pos	Tumonoic Acid I	65437	Unclassified	Unclassified	Unclassified			37.7	0	M+H-H2O, M+K	C27H47NO7	-2.1302	1.06625	0.0326176	0.10753	-1.93412	0.26168	16393.5	62647	31517.8	4739.21	23800.7	2567.28	33297.8	2438.24	26266.5	62630	145623	55332.3	55715.1	30314.9
6.20_489.3218m/z	489.322	6.20103	neg	5,6:8,9-Diepoxyergost-22-ene-3,7beta-diol	HMDB0033647	Lipids and lipid-like molecules	Steroids and steroid derivatives	Ergostane steroids	*		39.6	6.5	M+FA-H	C28H44O4	-0.896567	1.0655	0.000432471	0.0107422	-1.99941	0.250102	9701.45	38790	16570.8	14311	12127.8	4468.69	6754.75	3975.66	48042.6	49251.3	14577.4	36753.4	44022.3	40093.1
3.85_784.1503m/z	784.15	3.84618	neg	FAD	HMDB0001248	Nucleosides, nucleotides, and analogues	Flavin nucleotides	Unclassified	***	C00016	54.5	81	M-H	C27H33N9O15P2	0.619384	1.06543	0.00526972	0.0418039	1.47674	2.78318	49658.1	17842.2	59060.5	19311.9	36385.4	50883.2	64476.4	67831.4	20716.6	4590.45	27845.5	32439.2	4610.79	16850.7
0.71_274.0468n	273.038	0.710133	neg	Alloathyriol	HMDB0038715	Organoheterocyclic compounds	Benzopyrans	1-benzopyrans			37.8	6.62	M-H2O-H, M-H	C14H10O6	-3.59422	1.06521	4.12003e-05	0.00347264	1.58736	3.00498	45704.5	15209.6	57093.9	31956.8	53799	46576.8	36431.7	48368.5	21985.6	14533.5	7590.67	15889	15919.3	15339.2
1.23_226.1073m/z	226.107	1.22813	pos	methyl (2E)-3-(2-hydroxy-4-methoxyphenyl)prop-2-enoate	HMDB0131169	Phenylpropanoids and polyketides	Cinnamic acids and derivatives	Hydroxycinnamic acids and derivatives			41.1	10.6	M+NH4	C11H12O4	-0.382316	1.06241	0.00365951	0.0344663	-1.29185	0.408427	24216.5	59292.2	37447.4	27454.2	35027.1	10952.4	28861.6	5556.54	85167.4	48515.7	36876.7	78792.9	51515.5	54885.1
4.27_281.0995m/z	281.099	4.27042	pos	1,1'-(Tetrahydro-6a-hydroxy-2,3a,5-trimethylfuro[2,3-d]-1,3-dioxole-2,5-diyl)bis-ethanone	HMDB0032527	Organic oxygen compounds	Organooxygen compounds	Ethers			41.6	13.2	M+Na	C12H18O6	-0.256553	1.06169	0.0134773	0.067843	-2.13252	0.22806	12191	53455.5	25211.3	11607	15945.3	2688.45	17228	466.139	103989	31062.1	26137.1	83761.4	32573.6	43209.7
6.22_477.2854m/z	477.285	6.22222	neg	5-trans Latanoprost	45709	Unclassified	Unclassified	Unclassified			38.5	0	M+FA-H	C26H40O5	-0.796899	1.05794	0.00108984	0.0172246	-1.0454	0.48451	30902.8	63781.6	52521	22711.9	43876	18968.5	32854.8	14484.6	67491.4	61641.8	74694.5	72931	51226	54704.7
6.29_553.2842m/z	553.284	6.28693	neg	Lysyl-Methionine	HMDB0028957	Organic acids and derivatives	Carboxylic acids and derivatives	Amino acids, peptides, and analogues			39.8	10.6	2M-H	C11H23N3O3S	-1.07012	1.05573	0.00159781	0.0214954	-2.82683	0.140942	5023.51	35642.5	8116.93	1476.01	5999.09	3373.51	8479.65	2695.85	16145.7	48725.4	49906.9	23287.7	54788.3	21000.9
5.59_481.3149m/z	481.315	5.58525	pos	Ajugasterone C	67213	Unclassified	Unclassified	Unclassified			43.9	28.5	M+H	C27H44O7	-2.30948	1.05559	0.0288108	0.101048	-1.44375	0.36761	26415.7	71857.9	47929.9	27887.1	32856.1	14883.7	25873	9064.31	61304.4	53334.6	155383	63538.7	46132.9	51454.1
4.89_245.1855m/z	245.185	4.88805	pos	Leucyl-Leucine	HMDB0028933	Organic acids and derivatives	Carboxylic acids and derivatives	Amino acids, peptides, and analogues	***	C11332	44.9	30.2	M+H	C12H24N2O3	-1.93019	1.05413	0.0343796	0.110614	2.01622	4.04524	61904.4	15303	85701.2	131198	68494.3	9588.56	65825.6	10618.7	17344.9	10961.8	12174.9	18802.6	12294	20240
9.31_661.2191m/z	661.219	9.30788	neg	Hydroxypropyl methyl cellulose	89213	Organic oxygen compounds	Organooxygen compounds	Carbohydrates and carbohydrate conjugates			38.8	0	M-H2O-H	C25H44O21	-0.876794	1.05396	0.0397301	0.119194	1.3132	2.48492	72932	29349.8	21334.4	58028.6	52626.7	100251	72662.1	132689	10220.9	29665.9	13768.8	11207.3	67248.9	43986.8
5.47_533.2782m/z	533.278	5.4734	neg	Bipindogulomethyloside	HMDB0030623	Lipids and lipid-like molecules	Steroids and steroid derivatives	Steroid lactones	*		42.7	31.4	M-H2O-H	C29H44O10	4.77655	1.05001	0.00407835	0.0363827	-2.12184	0.229754	11331.2	49318.9	13772	1776.88	17061.6	4254.36	28844.7	2277.76	29922.9	24860.1	87854.6	56807	42404.4	54064.2
6.48_285.1129m/z	285.113	6.47917	neg	(2E)-1-(4-methoxyphenyl)-3-phenylprop-2-en-1-ol	HMDB0135612	Phenylpropanoids and polyketides	Linear 1,3-diarylpropanoids	Unclassified			51.5	61.3	M+FA-H	C16H16O2	-1.27989	1.04996	0.0497112	0.134166	1.36132	2.5692	72861.1	28359.5	20705.2	79359.7	36442.9	121890	45384.7	133384	13971	45450.2	24307.2	13939.6	45520.4	26968.7
5.79_413.3032m/z	413.303	5.79193	pos	Calcipotriol	64676	Lipids and lipid-like molecules	Steroids and steroid derivatives	Vitamin D and derivatives			45	40	M+H	C27H40O3	-4.34593	1.04895	0.000124138	0.00582669	-1.62631	0.323916	14638.9	45193.4	25570.2	14872.5	19055.4	6380.96	16239.8	5714.29	55368.6	35499.2	46601.9	57978.8	36139.2	39572.7
4.55_217.1073m/z	217.107	4.54698	neg	4-n-valeryl butyric acid	LMFA01060024	Lipids and lipid-like molecules	Fatty Acyls	Fatty Acids and Conjugates			49.9	56.1	M+FA-H	C9H16O3	-4.85407	1.04831	0.00054443	0.0119931	-1.66515	0.315311	14374.3	45587.6	35391.1	11966.8	17686	6317.62	9942.83	4941.48	57246.8	36574.5	42706.7	60140.7	37553.2	39303.7
7.08_333.2628m/z	333.263	7.07613	pos	9,10,13-Trihydroxystearic acid	87299	Lipids and lipid-like molecules	Fatty Acyls	Fatty acids and conjugates	*		45.2	31.9	M+H	C18H36O5	-2.15541	1.04743	0.021842	0.0879214	-1.46616	0.361944	20249.2	55945.7	22364.4	12364	16479.4	21259.1	26320.2	22708.3	57455.7	115817	27808.1	40817.9	59124.3	34651
9.69_455.0133m/z	455.013	9.69055	neg	{3-[(1E)-3-oxoprop-1-en-1-yl]phenyl}oxidanesulfonic acid	HMDB0135292	Organic acids and derivatives	Organic sulfuric acids and derivatives	Arylsulfates			37.3	0	2M-H	C9H8O5S	4.5045	1.04332	0.0414951	0.122009	0.641733	1.5602	112645	72198.8	82249.4	106388	77974.5	159303	79149.8	170803	70942.8	70584.6	80478.4	65878.2	69484.4	75824.5
0.35_217.1585m/z	217.158	0.347	pos	5beta-1,3,7(11)-Eudesmatrien-8-one	91151	Lipids and lipid-like molecules	Prenol lipids	Sesquiterpenoids	*		38.6	0	M+H	C15H20O	-1.07273	1.04206	0.0220772	0.0884361	1.26669	2.40609	62981.9	26176	29801.2	56105.2	37529.4	98049.6	46363.1	110043	22708.3	25046	27991.8	24130.5	28832.8	28346.5
0.79_203.1028m/z	203.103	0.78785	pos	Proclavaminic acid	64565	Unclassified	Unclassified	Unclassified			43.7	25.9	M+H	C8H14N2O4	0.658977	1.0413	0.0063728	0.0458331	0.741749	1.6722	82050.4	49067.3	113741	76754.4	78183.9	66731	87397.9	69494.4	58698.5	27002.3	56156.5	66732.4	31114.1	54700
5.26_565.2999m/z	565.3	5.25872	neg	Cholic acid glucuronide	LMST05010044	Lipids and lipid-like molecules	Steroids and steroid derivatives	Steroidal glycosides	*		44.7	39.6	M-H2O-H	C30H48O11	-3.37215	1.04088	0.000683976	0.0133823	-1.92581	0.263193	11756.3	44668	19903.2	7145.66	17417.7	12041.9	4379.39	9649.96	46600.3	27827.4	71341.6	50399.3	32368.8	39470.5
7.72_463.3046m/z	463.305	7.72255	pos	22-deoxy-20,21-dihydroxyecdysone	LMST01010186	Lipids and lipid-like molecules	Sterol Lipids	Sterols			46.3	43	M+H-H2O	C27H44O7	-1.67127	1.03822	0.000559833	0.0121485	-0.831792	0.561831	40021.1	71233.3	49972	32727.2	48961.2	25898.8	57198	25369.2	66705.4	70430.2	79216.5	80381.2	66485.7	64180.9
7.56_429.2993m/z	429.299	7.55587	pos	Homostypolhydroperoxide	65403	Unclassified	Unclassified	Unclassified			37.5	0	M+H	C27H40O4	-1.5434	1.03572	9.36224e-05	0.00509938	-1.39838	0.379354	17499.9	46130.8	19643.5	11263.4	27337.1	12765.8	22377.3	11612.3	33909.1	56272.9	52418.2	51641.1	45557	36986.2
1.33_233.1130m/z	233.113	1.32752	pos	4-(Glutamylamino) butanoate	62824	Organic acids and derivatives	Carboxylic acids and derivatives	Amino acids, peptides, and analogues	**	C15767	44.7	26.3	M+H	C9H16N2O5	-0.791622	1.03553	2.96646e-07	0.000980311	2.47584	5.56292	31398	5644.16	33775.3	26066.1	27261	37659.4	31625.5	32000.6	8625.21	2292.31	4859.39	10208.6	3475.11	4404.3
5.32_471.2417m/z	471.242	5.32223	neg	Oxatomide	HMDB0240225	Benzenoids	Benzene and substituted derivatives	Diphenylmethanes			41.2	16.2	M+FA-H	C27H30N4O	3.71653	1.03497	0.0345094	0.110871	-1.17781	0.442021	31639.4	71579.1	39012.3	33314.2	27821.7	15133.2	61233.4	13321.9	84949.2	135311	41861.9	75232.8	47721	44398.8
3.49_232.0950n	255.084	3.49375	pos	Glycerol 1-propanoate diacetate	HMDB0031640	Lipids and lipid-like molecules	Glycerolipids	Triradylcglycerols	*		42.6	16.3	M+H-H2O, M+Na, M+H, M+NH4	C10H16O6	1.16802	1.03383	0.0058959	0.0442449	-1.94704	0.259348	12438.4	47960.4	26341.4	11932.4	13359.5	5548.33	13367.7	4081.1	82532.1	30439.9	23623.4	71357.4	35607.7	44201.9
4.02_249.1113n	272.101	4.02378	pos	OXIBENDAZOLE	44351	Unclassified	Unclassified	Unclassified			39.9	3.55	M+H, M+NH4, M+Na	C12H15N3O3	-0.288713	1.03336	0.0374642	0.115557	3.0338	8.18964	53782.2	6567.1	142986	22032.1	42343.7	26422.8	71022.4	17885.7	1914.84	15484.5	1496.83	1836.73	13700.6	4969.13
0.20_299.2940m/z	299.294	0.195817	pos	3-Methyl-3-butenyl tetradecanoate	97282	Lipids and lipid-like molecules	Fatty Acyls	Fatty esters			38.9	3.78	M+H	C19H38O2	-1.45973	1.033	0.0200908	0.0839147	1.0673	2.09551	69784.4	33301.9	37486.5	71154.5	44935.2	101434	48797.7	114899	28891.6	30784.6	34748.2	29216.6	39979	36191.2
4.27_376.1380n	421.137	4.27345	neg	Riboflavin (Vitamin B2)	233	Unclassified	Unclassified	Unclassified			46.1	38.4	M-H, M+FA-H	C17H20N4O6	-0.682447	1.02829	0.0362914	0.113801	1.2409	2.36346	63376.1	26815	42618.4	33986.9	42666.5	89552.4	47190.8	124242	21962.4	33092.5	40667.5	32062.1	16207.8	16897.9
5.71_517.3136m/z	517.314	5.70918	pos	Ganoderic acid B	HMDB0035719	Lipids and lipid-like molecules	Prenol lipids	Triterpenoids	*		36.3	3.95	M+H	C30H44O7	-4.62683	1.02499	0.00610109	0.044919	-0.918598	0.529023	38241.9	72287.8	73429.5	26597.2	38138.5	15937.8	56679.2	18669.3	76452.4	61730.6	74184.3	83702.6	65647.7	72009.3
6.78_366.2402n	411.239	6.77808	neg	15-methyl-15S-PGD2	LMFA03010050	Lipids and lipid-like molecules	Fatty Acyls	Eicosanoids			46.6	38.1	M-H, M+FA-H	C21H34O5	-1.25078	1.02353	0.02457	0.0932221	-0.82548	0.564294	50410.9	89334.4	58960.8	45205.1	94979.8	23188.5	56260.2	23870.9	58375.7	92817.5	130053	79474.9	77530.3	97755.1
1.31_351.0558m/z	351.056	1.31202	neg	a-L-threo-4-Hex-4-enopyranuronosyl-D-galacturonic acid	HMDB0039720	Organic oxygen compounds	Organooxygen compounds	Carbohydrates and carbohydrate conjugates			44.5	31.8	M-H	C12H16O12	-3.21474	1.01906	0.00204218	0.0248434	4.58876	24.0632	33029.5	1372.61	50052.8	19982.2	27049.2	49024.3	4808.68	47259.7	1783.4	1.01138e-05	3030.18	3235.95	136.091	50.0623
1.59_393.1867m/z	393.187	1.59047	pos	2-(2-hydroxy-3,4-dimethoxy-6-{[3,4,5-trihydroxy-6-(hydroxymethyl)oxan-2-yl]oxy}cyclohexylidene)acetonitrile	HMDB0125513	Organic oxygen compounds	Organooxygen compounds	Carbohydrates and carbohydrate conjugates			47.8	44.8	M+NH4	C16H25NO9	-0.254348	1.01758	0.0153585	0.0728053	1.28785	2.44163	56607.2	23184.1	78066.2	18716.1	77736.2	48153.4	74746.4	42224.9	23277.1	15973.9	35258.8	43690.6	5764.74	15139.8
6.86_523.3270m/z	523.327	6.86405	neg	Polyporusterone A	HMDB0038495	Lipids and lipid-like molecules	Steroids and steroid derivatives	Bile acids, alcohols and derivatives	*		40.8	15.7	M+FA-H	C28H46O6	-1.29674	1.0162	0.0158708	0.0740531	-0.708995	0.611746	60136.4	98302.8	97061.9	41535.4	75383.6	39930.9	72862.2	34044.3	95631	74737.8	98797.2	135302	90106.5	95242.6
0.84_283.0012m/z	283.001	0.8395	pos	5-Methylthioribose 1-phosphate	HMDB0000963	Organic oxygen compounds	Organooxygen compounds	Carbohydrates and carbohydrate conjugates	**	C04188	38.2	0.515	M+Na	C6H13O7PS	0.247593	1.01562	0.000808361	0.0146352	2.60014	6.06347	34880	5752.48	28570.7	52028.6	21910.6	33863	18789.7	54117.4	6449.98	6981.44	5968.65	6473.83	4837.59	3803.39
6.84_611.3446m/z	611.345	6.84245	neg	Goshonoside F4	HMDB0038377	Lipids and lipid-like molecules	Prenol lipids	Terpene glycosides	*		41.6	13.7	M-H2O-H	C32H54O12	1.52065	1.01383	0.00484125	0.0398688	-1.15941	0.447695	22136.6	49445.7	32972.1	28347	22616	19382.7	17519.3	11982.4	57649.6	63864.6	33628.3	33130	71529	36872.9
1.94_177.1022m/z	177.102	1.94075	pos	Serotonin	74	Organoheterocyclic compounds	Indoles and derivatives	Tryptamines and derivatives	**	C00780	55.1	78.2	M+H	C10H12N2O	-0.182632	1.01271	0.0134605	0.0678307	1.9424	3.84343	43085	11210	13257.6	29471.9	32360.3	70928.6	35200.7	77291.1	8706.51	3771.39	22062.5	9850	8317.29	14552.5
15.68_297.0819m/z	297.082	15.6842	pos	Sulfaphenazole	HMDB0015667	Organoheterocyclic compounds	Azoles	Pyrazoles			36.2	0	M+H-H2O	C15H14N4O2S	4.68391	1.01222	0.0197951	0.0833065	1.15263	2.22319	62560	28139.7	32743.9	52549	41261.6	100051	47232.6	101522	23881.1	27470.6	29980	27202.1	30726.4	29578.1
7.42_449.2543m/z	449.254	7.41775	neg	6beta,12alpha-Dihydroxy-3-oxochol-4-en-24-oic Acid	LMST04010271	Unclassified	Unclassified	Unclassified			49.8	55	M+FA-H	C24H36O5	-0.542965	1.0119	1.04876e-05	0.00198046	-0.797603	0.575304	35177.5	61146	39800.8	30023.3	39866.1	28269.7	43428.5	29676.8	57738.1	67766.8	58485.1	65017.6	60449.5	57418.9
8.22_601.2971m/z	601.297	8.22412	neg	PI(P-16:0/0:0)	LMGP06070003	Lipids and lipid-like molecules	Glycerophospholipids	Glycerophosphoinositols			39.6	6.86	M+FA-H	C25H49O11P	-4.21311	1.01162	0.00720302	0.0488914	-1.37033	0.386804	20854.7	53915.5	14187.8	12351.3	19798.6	11752.7	54176.4	12861.5	29082.6	82017.6	58085.7	48607.5	58754.5	46945.4
4.29_217.1074m/z	217.107	4.29498	neg	9-hydroxy-5Z-nonenoic acid	LMFA01050232	Lipids and lipid-like molecules	Fatty Acyls	Fatty Acids and Conjugates			50.3	57.1	M+FA-H	C9H16O3	-4.38297	1.00998	0.0354799	0.112651	-1.64708	0.319287	19745.9	61843.7	31756.1	18594.6	24910.1	9321.61	26954	6938.82	128636	45985.5	23677.4	96550.6	35892.8	40320.4
6.80_681.3500m/z	681.35	6.79928	neg	Corchorusoside B	HMDB0032821	Lipids and lipid-like molecules	Steroids and steroid derivatives	Steroid lactones	*		46.9	40.9	M-H	C35H54O13	1.19945	1.0067	0.0230121	0.0903811	1.56213	2.95289	57272.1	19395.3	29314.1	119678	67477.6	43954.3	43816.2	39392.6	17107.3	19026.7	38279.1	15327.5	19333.9	7297.08
6.72_353.2468m/z	353.247	6.71903	pos	Antibiotic SB 202742	HMDB0041206	Benzenoids	Benzene and substituted derivatives	Benzoic acids and derivatives			50.4	55.5	M+H-H2O	C24H34O3	-1.90448	1.00599	0.00478811	0.0397068	-0.87639	0.544729	40512.8	74372.4	48412.9	25834.4	47140.4	25271.7	69899.2	26518.1	62117.5	80912.7	98402.3	78146	63959.6	62696.3
0.50_241.2159m/z	241.216	0.498783	pos	Ethyl 3-hydroxytridecanoate	HMDB0059866	Lipids and lipid-like molecules	Fatty Acyls	Fatty alcohols	*		38.6	0	M+H-H2O	C15H30O3	-1.21625	1.00451	0.0224754	0.089307	1.03467	2.04865	68223.2	33301.5	37204.1	69735.7	43821.8	100967	46241.1	111369	30435.6	30950.1	34155	30040.9	38394.7	35833
5.09_387.1489m/z	387.149	5.08982	neg	(-)-Bornesitol	HMDB0031437	Organic oxygen compounds	Organooxygen compounds	Alcohols and polyols	**	C03659	36.8	0	2M-H	C7H14O6	-4.86304	1.00395	0.000277387	0.00844564	-1.20704	0.433155	19739	45570.2	34471.2	22532.9	22506.8	11823.3	20967.6	6132.07	55388.7	47428.2	40408.1	43565.9	48277.5	38352.9
7.96_871.5433m/z	871.543	7.96248	neg	PGP(a-13:0/i-24:0)	HMDB0116529	Lipids and lipid-like molecules	Glycerophospholipids	Glycerophosphoglycerophosphates	*		45.9	45.7	M-H	C43H86O13P2	-4.31222	1.0031	0.00010641	0.00538794	-4.02937	0.0612405	1859.91	30370.5	1806.55	1.01138e-05	1069.49	1.01138e-05	8283.4	1.01138e-05	27277.9	15491.5	33529.9	34245.9	24136.8	47541.1
0.84_175.0482n	198.037	0.8395	pos	N-acetylaspartate	3769	Organic acids and derivatives	Carboxylic acids and derivatives	Amino acids, peptides, and analogues	**	C01042	47.5	43.4	M+H, M+Na	C6H9NO5	0.629604	1.00307	0.0343457	0.110551	1.15486	2.22662	64843.9	29122.1	97746	29142	78628.5	29195.8	96582.6	57768.9	18397.8	7885.38	50926.8	49265.7	21585.6	26671.3
6.97_427.2662m/z	427.266	6.97138	pos	Leukotriene E4-d5	96401	Unclassified	Unclassified	Unclassified			36.1	0	M+H-H2O	C23H32D5NO5S	-2.45568	1.00102	0.0142616	0.0700191	-1.36812	0.387395	19266.3	49733	30885.1	17763.7	22178	14031.7	17003.5	13736.1	33836.7	31889.3	42752	29461.5	86405.2	74053.4
2.40_266.0899n	267.097	2.40337	pos	5-(3,4-Dihydroxy-1,5-cyclohexadien-1-yl)-5-ethylbarbituric acid	1818	Unclassified	Unclassified	Unclassified			38.9	0.114	M+H, M+Na	C12H14N2O5	-1.21006	1.00039	0.00505483	0.0407898	2.32524	5.01148	38204.8	7623.45	35963	53045.7	38707.8	16181.5	68383.2	16947.4	10102.4	4052.74	11496	14191.7	2076.4	3821.51

## Sheet: ZYP-H_Model
ID	m/z	Retention time (min)	Ion mode	Metabolites	Compound ID	Super Class	Class	Sub Class	level	kegg	Score	Fragmentation Score	Adducts	Formula	Mass Error (ppm)	VIP	P-value	adj.P-value	log2(FC)	FC	average(ZYP-H)	average(Model)	ZYP-H1	ZYP-H2	ZYP-H3	ZYP-H4	ZYP-H5	ZYP-H6	MOD1	MOD2	MOD3	MOD4	MOD5	MOD6
5.26_336.1224m/z	336.122	5.2556	pos	2',2'-Dimethyl(pyrano-5',6':3:4)-1,5-dihydroxy-6-methoxy-10-methylacridone	HMDB0030265	Organoheterocyclic compounds	Quinolines and derivatives	Benzoquinolines			49.3	52	M+H-H2O	C20H19NO5	-1.88395	18.6611	0.00851913	0.15892	12.5761	6106.39	6.53569e+06	1070.3	6.24444e+06	3.67324e+06	5.56959e+06	1.55936e+07	6.96552e+06	1.16772e+06	1835.48	1128.07	1276.01	446.647	1057.4	678.212
0.70_147.0534n	148.061	0.702483	pos	L-Glutamate	19	Organic acids and derivatives	Carboxylic acids and derivatives	Amino acids, peptides, and analogues	**	C00025	56.8	87.1	M+H, M+Na, M+H-H2O	C5H9NO4	1.85055	17.0289	0.00390026	0.103887	-1.56414	0.338179	2.12401e+06	6.28074e+06	2.14802e+06	4.59299e+06	1.77206e+06	1.1137e+06	1.07879e+06	2.03851e+06	8.93958e+06	3.35534e+06	6.71415e+06	4.31693e+06	9.12837e+06	5.23007e+06
5.28_320.0911m/z	320.091	5.27567	pos	S-(Hydroxymethyl)glutathione	HMDB0004662	Organic acids and derivatives	Carboxylic acids and derivatives	Amino acids, peptides, and analogues	**	C14180	45.6	39.5	M+H-H2O	C11H19N3O7S	0.049583	16.8003	0.0277557	0.267583	13.2927	10034.4	6.21935e+06	619.804	5.48395e+06	1.58252e+06	6.04506e+06	1.69486e+07	7.13857e+06	117351	1229.75	899.409	403.863	271.25	393.596	520.96
1.31_132.1019m/z	132.102	1.3072	pos	L-Isoleucine	23	Organic acids and derivatives	Carboxylic acids and derivatives	Amino acids, peptides, and analogues	**	C00407	54.2	77.9	M+H	C6H13NO2	0.214623	15.704	0.0498502	0.331363	-1.28697	0.409811	3.49654e+06	8.53208e+06	1.80932e+06	3.1112e+06	4.05271e+06	4.60696e+06	2.77422e+06	4.62486e+06	3.53954e+06	7.06687e+06	5.35748e+06	1.41675e+07	4.62493e+06	1.64362e+07
2.06_148.0524n	166.086	2.06098	pos	3,4-Dihydro-2H-1-benzopyran-2-one	HMDB0036626	Phenylpropanoids and polyketides	3,4-dihydrocoumarins	Unclassified	***	C02274	44.6	32.3	M+H-H2O, M+NH4, M+H	C9H8O2	0.0157672	13.2977	0.0479247	0.326597	-1.40758	0.376943	2.16378e+06	5.74034e+06	1.23064e+06	1.85729e+06	2.50219e+06	2.9846e+06	1.91915e+06	2.48883e+06	2.33272e+06	4.74627e+06	3.39787e+06	1.00102e+07	2.83658e+06	1.11185e+07
5.28_338.1378m/z	338.138	5.27567	pos	Gravacridonediol methyl ether	HMDB0029327	Organoheterocyclic compounds	Quinolines and derivatives	Benzoquinolines			53.3	72.5	M+H-H2O	C20H21NO5	-2.36931	12.339	0.019632	0.234712	10.5619	1511.63	3.2129e+06	2125.45	2.79677e+06	2.60952e+06	1.84721e+06	8.57639e+06	3.23526e+06	212249	2917.26	1502.27	2983.97	1279.83	2785.12	1284.24
1.09_164.0474n	182.081	1.09148	pos	2-Hydroxycinnamic acid	HMDB0002641	Phenylpropanoids and polyketides	Cinnamic acids and derivatives	Hydroxycinnamic acids and derivatives	***	C01772	54.5	73.9	M+H, M+NH4, M+H-H2O	C9H8O3	0.367604	12.2471	0.0357492	0.294025	-1.36089	0.389343	1.85679e+06	4.76904e+06	1.26099e+06	1.72946e+06	2.12133e+06	2.23322e+06	1.49046e+06	2.3053e+06	2.2772e+06	3.82597e+06	2.82649e+06	7.96719e+06	2.78702e+06	8.93038e+06
5.22_322.1068m/z	322.107	5.21683	pos	Rutagravine	HMDB0033446	Organoheterocyclic compounds	Quinolines and derivatives	Benzoquinolines			53.2	71.5	M+H-H2O	C19H17NO5	-1.72104	9.65625	0.0138698	0.201821	15.7796	56253	1.83238e+06	32.574	1.804e+06	492967	1.6107e+06	4.0846e+06	2.95471e+06	47333.3	1.01138e-05	191.447	3.99728	1.01138e-05	1.01138e-05	1.01138e-05
0.74_116.0709m/z	116.071	0.7366	pos	L-Proline	29	Organic acids and derivatives	Carboxylic acids and derivatives	Amino acids, peptides, and analogues	**	C00148	56	88.2	M+H	C5H9NO2	2.33718	9.58295	0.0424925	0.313433	-1.60097	0.329656	894158	2.7124e+06	760601	913260	1.0065e+06	791629	847817	1.04514e+06	951883	1.63362e+06	1.55595e+06	4.97833e+06	1.83545e+06	5.31917e+06
7.35_474.2249n	519.223	7.35403	neg	Austalide B	HMDB0030004	Organic oxygen compounds	Organooxygen compounds	Ethers			45.1	28.1	M-H, 2M-H, M+FA-H	C26H34O8	-1.00863	9.43957	0.013092	0.195901	37.244	1.62769e+11	1.6462e+06	1.01138e-05	1.05503e+06	11541.6	1.94412e+06	3.9337e+06	937788	1.99504e+06	1.01138e-05	1.01138e-05	1.01138e-05	1.01138e-05	1.01138e-05	1.01138e-05
12.63_264.2450n	282.279	12.6268	pos	(±)-(Z)-2-(5-Tetradecenyl)cyclobutanone	HMDB0037543	Organic oxygen compounds	Organooxygen compounds	Carbonyl compounds			48.2	44.5	M+H, M+NH4, M+H-H2O	C18H32O	-1.33255	9.03909	0.00995612	0.170961	-0.786991	0.579552	1.92924e+06	3.32885e+06	1.37498e+06	2.62941e+06	2.21158e+06	2.29976e+06	983461	2.07624e+06	1.90186e+06	3.96869e+06	3.96351e+06	2.7894e+06	3.15913e+06	4.19049e+06
0.70_158.0691n	176.103	0.702483	pos	4-Methylene-L-glutamine	63274	Unclassified	Unclassified	Unclassified			51.2	63.2	M+H, M+NH4	C6H10N2O3	-0.0549347	9.01189	0.00729404	0.147514	-1.20473	0.433852	1.00977e+06	2.32744e+06	841057	1.72166e+06	708724	792261	654095	1.34079e+06	1.76007e+06	1.825e+06	1.66026e+06	3.18337e+06	1.8803e+06	3.65565e+06
7.76_346.2502n	347.257	7.76378	pos	6-((Z)-pentadec-10-en-1-yl)salicylic acid	LMPK15040008	Lipids and lipid-like molecules	Polyketides	Phenolic lipids			51.5	62.4	M+H-H2O, M+H	C22H34O3	-1.67904	8.93934	0.0169791	0.219476	1.04786	2.06746	2.4998e+06	1.20912e+06	2.93683e+06	2.22311e+06	3.20355e+06	992826	3.78381e+06	1.85868e+06	482040	1.31226e+06	843442	1.50063e+06	1.4634e+06	1.65292e+06
0.72_146.1178m/z	146.118	0.71945	pos	N-METHYLISOLEUCINE	44542	Unclassified	Unclassified	Unclassified			50.4	55.3	M+H	C7H15NO2	1.42705	8.31986	0.00438466	0.111611	-1.44779	0.366583	533265	1.45469e+06	436709	609778	487670	646306	749963	269165	1.6956e+06	407138	1.72235e+06	1.135e+06	2.05156e+06	1.71649e+06
1.07_137.0458m/z	137.046	1.07442	pos	Hypoxanthine	HMDB0000157	Organoheterocyclic compounds	Imidazopyrimidines	Purines and purine derivatives	***	C00262	43.3	22.6	M+H	C5H4N4O	0.38495	7.6225	0.000526842	0.0304072	-1.05117	0.482577	725210	1.50279e+06	739849	1.12363e+06	771442	686130	317311	712894	1.79964e+06	1.23703e+06	1.60917e+06	1.20989e+06	1.83009e+06	1.3309e+06
1.07_152.0321n	151.025	1.0669	neg	Xanthine	HMDB0000292	Organoheterocyclic compounds	Imidazopyrimidines	Purines and purine derivatives	***	C00385	53.5	82.2	M-H, 2M-H	C5H4N4O2	-8.99925	7.14193	0.0227834	0.247867	-1.31551	0.401783	613920	1.52799e+06	377562	755040	818579	694794	402516	635030	782595	1.05375e+06	944828	2.55963e+06	1.27405e+06	2.55308e+06
7.35_474.2250n	475.232	7.34923	pos	Picrasin A	71524	Unclassified	Unclassified	Unclassified			47.1	38.2	M+H, M+Na, M+NH4, M+H-H2O	C26H34O8	-0.859956	6.97492	0.0102797	0.173499	13.1744	9244.44	870327	94.1461	570906	3542.18	1.07194e+06	1.98218e+06	516905	1.07649e+06	114.267	1.01138e-05	207.661	1.01138e-05	242.948	1.01138e-05
4.89_322.1072m/z	322.107	4.88805	pos	1-Hydroxyrutacridone epoxide	HMDB0033520	Organoheterocyclic compounds	Quinolines and derivatives	Benzoquinolines			47.8	43.1	M+H-H2O	C19H17NO5	-0.658708	6.86886	0.0186089	0.229364	9.12534	558.47	978439	1752	832825	907119	367882	2.63991e+06	814291	308613	2539.07	1493.5	2787.23	782.824	2424.04	485.33
1.07_124.0395m/z	124.039	1.07442	pos	Picolinic acid	HMDB0002243	Organoheterocyclic compounds	Pyridines and derivatives	Pyridinecarboxylic acids and derivatives	***	C10164	40.8	12.4	M+H	C6H5NO2	1.53808	6.76598	0.0017197	0.0664004	-1.1138	0.462075	529613	1.14616e+06	446524	868864	684638	404345	442426	330883	1.2869e+06	643647	1.08314e+06	1.15069e+06	1.53131e+06	1.1813e+06
5.28_513.1418n	514.149	5.27567	pos	Dioxinoacrimarine A	HMDB0040769	Organoheterocyclic compounds	Quinolines and derivatives	Benzoquinolines			46.5	40.3	M+H, M+Na	C29H23NO8	-1.09109	6.63615	0.000922479	0.0446184	11.5108	2918.14	604184	207.044	649395	1.02065e+06	818357	191542	269964	675189	1.01138e-05	720.429	521.837	1.01138e-05	1.01138e-05	1.01138e-05
9.13_597.3638m/z	597.364	9.1329	pos	L-Urobilinogen	HMDB0004157	Organoheterocyclic compounds	Tetrapyrroles and derivatives	Bilirubins	**	C05789	48.2	45.1	M+H	C33H48N4O6	-1.43001	6.39247	0.000417188	0.0257687	4.85431	28.9262	543444	18787.2	419304	563495	575648	241564	478122	982531	9046.87	72623.8	7785.62	12451.9	8193.1	2622.13
1.07_132.0246n	150.058	1.07442	pos	THTC	68817	Unclassified	Unclassified	Unclassified			50.8	61.1	M+H, M+NH4	C5H8O2S	0.904943	6.38362	0.0200226	0.237064	-1.10617	0.464526	651112	1.40167e+06	358212	755303	698916	868635	395467	830138	819177	1.46357e+06	950676	2.05959e+06	872448	2.24455e+06
3.68_228.1473n	229.155	3.67565	pos	Leucylproline	HMDB0011175	Organic acids and derivatives	Carboxylic acids and derivatives	Amino acids, peptides, and analogues	***		49.4	50.1	M+H-H2O, M+H	C11H20N2O3	-0.5954	5.88574	0.00178618	0.0675524	-1.37797	0.38476	311960	810792	141327	531469	227535	498598	126873	345960	777570	857075	675364	1.04371e+06	452540	1.0585e+06
0.63_129.0791n	147.113	0.629	pos	L-Pipecolic acid	HMDB0000716	Organic acids and derivatives	Carboxylic acids and derivatives	Amino acids, peptides, and analogues	***	C00408	54	77.1	M+H, M+NH4	C6H11NO2	1.11323	5.86397	0.0204664	0.238639	-1.01239	0.495726	592779	1.19578e+06	483698	797519	660445	576803	558657	479554	760766	919606	767492	1.64619e+06	1.05031e+06	2.03032e+06
5.65_514.1855m/z	514.185	5.64648	pos	Acrimarine H	93262	Organoheterocyclic compounds	Quinolines and derivatives	Benzoquinolines			42.8	21.4	M+H	C30H27NO7	-1.1195	5.73084	0.0069495	0.143405	35.7939	5.95694e+10	602470	1.01138e-05	546761	590457	376862	1.45129e+06	428829	220624	1.01138e-05	1.01138e-05	1.01138e-05	1.01138e-05	1.01138e-05	1.01138e-05
0.84_132.0246n	150.058	0.8395	pos	3-methyl sulfolene	96259	Organoheterocyclic compounds	Dihydrothiophenes	Unclassified			39.2	6.12	M+H, M+NH4	C5H8O2S	0.954145	5.69714	0.00725429	0.146925	-1.17903	0.441649	419455	949747	243922	530214	458628	515017	259919	509028	626749	953179	732524	1.28207e+06	617462	1.4865e+06
9.12_595.3495m/z	595.349	9.11698	neg	endo-N-(9-methyl-9-azabicyclo[3.3.1]non-3-yl)-1H-Indazole-3-carboxamide	3141	Unclassified	Unclassified	Unclassified			36.2	0	2M-H	C17H22N4O	-3.28067	5.56045	0.000184544	0.0156864	4.99211	31.8256	404879	12721.8	282094	434608	449694	188690	399819	674366	7572.65	53929.8	5045	4931.54	4851.84	1.01138e-05
7.21_407.2798m/z	407.28	7.20655	neg	24-Nor-5beta-chol-22-ene-3alpha,7alpha,12alpha-triol	LMST04060012	Unclassified	Unclassified	Unclassified			49.1	50.4	M+FA-H	C23H38O3	-1.25695	5.48394	0.0156015	0.212787	0.666165	1.58685	1.30947e+06	825199	1.67896e+06	1.44083e+06	1.25688e+06	807310	1.53878e+06	1.13404e+06	400403	683482	835096	949969	1.16379e+06	918453
7.68_460.2455n	461.253	7.68075	pos	17-trifluoromethylphenyl-13,14-dihydro trinor Prostaglandin F1α	45619	Unclassified	Unclassified	Unclassified			46.9	40.9	M+H, M+Na, M+NH4, M+H-H2O	C24H35F3O5	4.10406	5.21881	0.00509918	0.121632	6.98044	126.277	450077	3564.22	315872	2083.02	556153	881142	310518	634692	10225.3	1802.2	4999.71	702.983	3566.73	88.3816
7.67_460.2456n	459.238	7.66913	neg	TRIDESACETOXYKHIVORIN	43773	Unclassified	Unclassified	Unclassified			39.4	0	M-H, M+FA-H	C26H36O7	-1.08864	5.05327	0.00498315	0.120213	6.87536	117.406	418354	3563.31	261871	5277.47	524034	785410	299067	634466	4673.91	2481.19	3397.58	2830.79	5294.4	2702
2.74_219.1105n	220.118	2.74462	pos	Pantothenic Acid	241	Organic oxygen compounds	Organooxygen compounds	Alcohols and polyols	**	C00864	53.3	68.7	M+H, M+Na	C9H17NO5	-0.686596	4.99653	0.00544063	0.126697	-0.823367	0.565122	541314	957871	442904	822528	748704	385474	457462	390810	529984	1.02031e+06	986844	1.04644e+06	1.13403e+06	1.02962e+06
5.09_386.1508n	385.144	5.08982	neg	Fulvinervin B	LMPK12110179	Lipids and lipid-like molecules	Polyketides	Flavonoids			38.5	1.99	M-H, 2M-H	C25H22O4	-2.61598	4.66926	0.0451821	0.320475	1.11616	2.16769	732864	338086	1.38588e+06	934315	651946	243750	694319	486977	576622	429067	351554	229664	304252	137357
4.53_310.1068m/z	310.107	4.53058	pos	Piperolactam C	HMDB0038584	Alkaloids and derivatives	Aristolactams	Unclassified			47.6	42.8	M+H	C18H15NO4	-1.82546	4.49005	0.0114126	0.183026	6.95555	124.116	335993	2707.08	55007.7	727918	337419	83651.9	260018	551946	2019.78	1949.41	2366.37	4175.85	2313.52	3417.57
0.75_219.0975m/z	219.098	0.7537	pos	Glutamylalanine	58173	Organic acids and derivatives	Carboxylic acids and derivatives	Amino acids, peptides, and analogues			45.5	28.8	M+H	C8H14N2O5	-0.106359	4.45037	9.71312e-05	0.0110962	-1.69843	0.308121	118295	383924	57579.6	283365	131640	100502	30451.6	106231	376160	393811	278884	422247	401369	431071
0.75_321.1422n	339.176	0.7537	pos	Famciclovir	HMDB0014570	Organoheterocyclic compounds	Imidazopyrimidines	Purines and purine derivatives			38.7	2	M+NH4, M+K, M+H	C14H19N5O4	-4.68339	4.33966	0.0193905	0.234487	-1.78509	0.290158	127463	439286	144182	119156	133156	93788.5	176936	97556.4	263881	172340	425399	775007	225772	773319
0.72_174.0640n	175.071	0.71945	pos	Formimino-L-glutamic acid	335	Organic acids and derivatives	Carboxylic acids and derivatives	Amino acids, peptides, and analogues	**	C00439	44.5	30.3	M+H-H2O, M+H	C6H10N2O4	-0.267195	4.3396	0.0476027	0.326233	-2.09973	0.233302	116412	498975	79701.3	229721	166441	80580.5	43180.8	98848.1	166820	385146	249202	907699	171177	1.11381e+06
11.90_262.2293n	280.263	11.8967	pos	Farnesyl acetone	265036	Unclassified	Unclassified	Unclassified			47.5	42.2	M+H, M+NH4, M+H-H2O	C18H30O	-1.41058	4.31039	0.045788	0.321627	-0.614515	0.653149	718879	1.10064e+06	526798	776291	788937	868128	685134	667989	627439	1.21029e+06	913570	1.41145e+06	788280	1.65278e+06
4.53_288.1935n	287.186	4.52572	neg	1,2-Dihexanoyl-sn-glycerol	45140	Unclassified	Unclassified	Unclassified			39.4	0	M-H, 2M-H	C15H28O5	-0.60262	4.30874	0.00960021	0.167428	5.94067	61.4213	334984	5453.87	98213.5	7819.88	486697	675810	285200	456163	5260.11	8603.44	8395.69	3751.6	4354.94	2357.45
0.59_158.9773m/z	158.977	0.592867	neg	Allitridin	HMDB0031154	Organosulfur compounds	Organic trisulfides	Unclassified			38.8	1.85	M-H2O-H	C6H10S3	3.66004	4.29267	0.0128712	0.193812	1.36411	2.57418	519443	201790	585461	424349	517502	397528	938313	253503	291751	275804	217821	74850.5	288983	61527.2
1.07_247.1288m/z	247.129	1.07442	pos	Glu-Val	96281	Organic acids and derivatives	Carboxylic acids and derivatives	Amino acids, peptides, and analogues			44.6	26.8	M+H	C10H18N2O5	-0.272378	4.27078	0.000310057	0.021646	-1.40337	0.378045	145106	383831	101381	293436	85455.1	181948	64389.6	144023	513117	376283	398765	331316	356375	327133
4.99_352.1175m/z	352.118	4.99095	pos	Ochratoxin B	HMDB0029401	Phenylpropanoids and polyketides	Ochratoxins and related substances	Unclassified			51.4	62.3	M+H-H2O	C20H19NO6	-1.19515	4.23385	0.0155084	0.212355	8.62712	395.387	364568	922.054	354043	245740	264383	929682	380993	12565.7	320.388	629.387	337.378	2092.32	425.813	1727.04
6.87_346.2350n	347.242	6.86602	pos	Sorbitan laurate	86564	Lipids and lipid-like molecules	Fatty Acyls	Fatty acid esters	*		46.4	37.3	M+H, M+Na, M+NH4, M+H-H2O	C18H34O6	-1.50639	4.21699	0.00294423	0.0888605	1.81493	3.51843	386541	109862	197082	454165	458572	393650	214007	601772	262509	82378.6	93819.3	66011.9	93848.5	60604.5
7.35_541.2052m/z	541.205	7.35403	neg	Labriformidin	67235	Unclassified	Unclassified	Unclassified			38	0	M-H2O-H	C29H36O11	-4.83305	4.12312	0.0119264	0.186597	14.5148	23409.2	310697	13.2725	187377	777.142	377456	726793	190999	380783	52.459	1.01138e-05	1.01138e-05	13.7204	13.4554	1.01138e-05
1.31_133.1049m/z	133.105	1.3072	pos	2-Heptanethiol	88347	Organosulfur compounds	Thiols	Alkylthiols			37	0	M+H	C7H16S	2.63112	4.08411	0.0498734	0.331363	-1.29739	0.406862	233715	574433	118891	209303	273757	304741	185267	310333	236106	474744	358649	950979	312608	1.11351e+06
1.33_261.1444m/z	261.144	1.32752	pos	Isoleucyl-Glutamate	HMDB0028906	Organic acids and derivatives	Carboxylic acids and derivatives	Amino acids, peptides, and analogues			46.1	34.7	M+H	C11H20N2O5	-0.422341	4.07933	0.000226466	0.0177143	-1.54235	0.343325	113169	329626	81515.5	238949	83674.1	118164	59274.9	97434.9	437375	334153	382432	272742	289347	261705
6.61_306.1937n	307.201	6.61292	pos	W123	64710	Unclassified	Unclassified	Unclassified			48.3	47.5	M+H, M+Na	C17H26N2O3	-2.02792	4.06661	0.0304299	0.275373	2.17915	4.52888	343648	75879.2	169678	243407	377499	369104	126610	775589	18201.3	297093	23582.6	90560	10478.5	15359.9
1.11_189.0637n	190.071	1.11012	pos	N-Acetyl-L-glutamic acid	3325	Organic acids and derivatives	Carboxylic acids and derivatives	Amino acids, peptides, and analogues	**	C00624	54.7	75.2	M+H, M+Na	C7H11NO5	0.114729	4.04143	0.000156099	0.0143372	-1.41297	0.375537	122274	325598	77590.2	210355	167863	108927	78474.7	90435.4	354291	230973	311747	296855	333511	426211
1.07_295.1272n	318.12	1.07442	pos	N6,N6-Dimethyladenosine	65975	Unclassified	Unclassified	Unclassified			38.6	0	M+H-H2O, M+Na	C12H17N5O4	-3.04019	4.0196	0.000301646	0.0212785	-1.21121	0.431906	165775	383822	126864	225358	179473	164582	99063.2	199309	359158	340066	308971	410642	336049	548042
6.86_345.2279m/z	345.228	6.86405	neg	2-methyl-hexadecanedioic acid	LMFA01170023	Lipids and lipid-like molecules	Fatty Acyls	Fatty Acids and Conjugates			50	54.2	M+FA-H	C17H32O4	-1.24216	3.84244	0.00254243	0.0823043	1.8104	3.5074	321628	91699.9	146426	393240	392645	333870	190455	473134	212113	73154.6	77163.1	52574.2	83317.3	51877.5
0.71_246.0501n	245.043	0.710133	neg	Phosphatidyl glycerol	186	Unclassified	Unclassified	Unclassified			39.5	0	M-H, M+FA-H	C6H15O8P	-1.53858	3.80871	0.00706711	0.144598	-1.4943	0.354954	119915	337833	75600.4	172140	180092	116172	103382	72105.4	245161	197282	277482	487613	252468	566991
1.15_313.1165n	314.123	1.14703	pos	Tyramine glucuronide	HMDB0010328	Organic oxygen compounds	Organooxygen compounds	Carbohydrates and carbohydrate conjugates	**	C03033	49.7	53.1	M+H-H2O, M+H	C14H19NO7	1.17506	3.79598	0.0433913	0.315991	-1.56913	0.337011	137255	407270	87279.3	169362	153627	101708	98757.7	212794	221600	108833	286168	746302	307421	773298
5.28_478.2560n	479.263	5.27567	pos	3β,5β-Tetrahydronorethindrone glucuronide	1055	Unclassified	Unclassified	Unclassified			44.1	26.9	M+H, M+Na, M+NH4, M+H-H2O	C26H38O8	-1.40339	3.71441	0.0385343	0.302561	4.91889	30.2507	331129	10946.2	360494	246267	67714.7	938788	350978	22529.4	16994	14542.1	10436.5	7077.96	6617.38	10009
0.74_189.1233m/z	189.123	0.7366	pos	N-Alpha-acetyllysine	63102	Organic acids and derivatives	Carboxylic acids and derivatives	Amino acids, peptides, and analogues		C12989	53.4	69.9	M+H	C8H16N2O3	-0.100138	3.6563	0.0173383	0.220728	-0.953149	0.516504	233196	451489	177191	499975	242675	184376	140405	154552	491457	344400	329479	560767	347002	635827
10.27_390.2768n	389.269	10.2701	neg	3beta-Hydroxy-12-oxo-5beta-cholan-24-oic Acid	LMST04010156	Unclassified	Unclassified	Unclassified			49.9	54	M-H, 2M-H	C24H38O4	-0.650702	3.56804	0.0232688	0.250099	-0.611776	0.654391	389462	595152	452204	448432	509273	305687	377306	243870	528649	315550	597688	653283	722915	752828
1.92_215.1390m/z	215.139	1.92052	pos	Prolyl-Valine	HMDB0029030	Organic acids and derivatives	Carboxylic acids and derivatives	Amino acids, peptides, and analogues			41.6	11.1	M+H	C10H18N2O3	-0.173989	3.55028	0.0015785	0.0630624	-1.32765	0.398415	118163	296583	50503	249171	77778.3	165947	41857.5	123722	379344	326350	257006	311598	193815	311384
0.75_318.0588m/z	318.059	0.745317	neg	N-Gluconyl ethanolamine phosphate	HMDB0032294	Organic acids and derivatives	Organic phosphoric acids and derivatives	Phosphate esters			46	49.1	M-H	C8H18NO10P	-2.3163	3.48887	0.000478432	0.0285675	-1.83153	0.280967	58358	207704	46073.7	104461	35850.5	90660.1	49815.8	23287.3	214178	104310	302541	183311	229215	212667
0.70_166.0532m/z	166.053	0.702483	pos	L-Methionine S-oxide	63430	Organic acids and derivatives	Carboxylic acids and derivatives	Amino acids, peptides, and analogues	**	C02989	53.2	69	M+H	C5H11NO3S	-0.240837	3.48517	0.0012656	0.0559482	-1.58498	0.333329	81866.9	245604	84473.7	124440	75271.8	62628.9	55760	88626.8	245223	120731	214812	279416	226759	386684
4.15_263.1392m/z	263.139	4.14587	pos	Tyrosyl-Valine	HMDB0029118	Organic acids and derivatives	Carboxylic acids and derivatives	Amino acids, peptides, and analogues			42.3	17.6	M+H-H2O	C14H20N2O4	0.762522	3.46926	0.000226828	0.0177143	-1.18287	0.440473	125366	284617	87472	153480	114778	187932	59903.6	148633	329746	301570	251654	306660	195979	322095
1.25_257.0276m/z	257.028	1.24975	neg	Suprofen S-oxide	HMDB0060924	Organic oxygen compounds	Organooxygen compounds	Carbonyl compounds			38.5	3.24	M-H2O-H	C14H12O4S	-0.507267	3.45366	0.00782813	0.152333	-2.29469	0.203812	50002	245334	36934.5	74836.8	83383.7	55975.7	16738	32143.5	89665.9	151561	123987	397686	299559	409548
7.39_346.2503n	347.258	7.39045	pos	3alpha,21-Dihydroxy-D-homo-5beta-pregn-17a(20)-en-11-one	70475	Unclassified	Unclassified	Unclassified			47.9	45.5	M+H-H2O, M+H	C22H34O3	-1.54785	3.43172	0.0133954	0.198355	0.925313	1.8991	395315	208160	362158	382400	548888	195761	532825	349861	81532.8	224954	146400	269022	237823	289227
0.70_119.0587n	120.066	0.702483	pos	AMINOHYDROXYBUTYRIC ACID	44197	Unclassified	Unclassified	Unclassified			50	55.7	M+H-H2O, M+H	C4H9NO3	3.65785	3.404	0.00212393	0.07461	-0.898354	0.536499	202093	376689	194681	344291	136160	148700	117938	270787	322171	305204	400022	398990	453031	380713
5.61_614.2854m/z	614.285	5.60553	pos	CAY10599	45516	Unclassified	Unclassified	Unclassified			38.5	0	M+Na	C38H41NO5	-3.86744	3.39775	0.0274971	0.266532	9.32558	641.621	192613	300.197	95548.8	274901	139895	15393.7	106899	523039	653.16	378.894	322.463	48.4436	338.717	59.505
5.59_334.1067m/z	334.107	5.58525	pos	Oxoglaucine	HMDB0029337	Organic acids and derivatives	Carboxylic acids and derivatives	Amino acids, peptides, and analogues			41.8	15.5	M+H-H2O	C20H17NO5	-1.85688	3.3856	0.00244287	0.0803288	14.083	17354.2	192948	11.1182	172699	130799	179219	405377	214770	54823.3	4.55214	5.15389	57.0032	1.01138e-05	1.01138e-05	1.01138e-05
5.42_500.1700m/z	500.17	5.41812	pos	Sulfamisterin	LMSP01080021	Lipids and lipid-like molecules	Sphingolipids	Sphingoid bases			38.3	6.71	M+K	C19H36NNaO8S	1.9228	3.37039	0.000948228	0.0455908	34.0581	1.7886e+10	180894	1.01138e-05	116374	243155	159895	344258	132954	88730.7	1.01138e-05	1.01138e-05	1.01138e-05	1.01138e-05	1.01138e-05	1.01138e-05
5.09_316.1309n	315.124	5.08982	neg	4-Hydroxy-5,7,4'-trimethoxyflavan	LMPK12020173	Unclassified	Unclassified	Unclassified			45.2	29.4	M-H, 2M-H	C18H20O5	-0.560179	3.36178	0.0194994	0.234487	0.645111	1.56386	518483	331541	368097	692013	378258	538619	427839	706074	329236	452033	289581	329508	311120	277767
0.70_133.0378n	134.045	0.702483	pos	Diglykokoll	34481	Unclassified	Unclassified	Unclassified			48.6	46.8	M+H-H2O, M+H	C4H7NO4	2.05721	3.3472	0.00862959	0.159474	-2.01988	0.246579	56324.2	228422	81052	78771.9	36498	39821.1	41035.7	60766.5	160960	85468.5	377130	166845	397943	182187
0.82_145.0129m/z	145.013	0.8184	neg	Oxoglutaric acid	HMDB0000208	Organic acids and derivatives	Keto acids and derivatives	Gamma-keto acids and derivatives	***	C00026	50.5	63.4	M-H	C5H6O5	-9.03233	3.33189	0.00123197	0.0548455	-1.665	0.315344	74591.7	236541	56559.7	163012	96355.7	85250.7	24469.5	21902.7	245605	303280	175008	201253	157896	336202
5.13_471.2415m/z	471.241	5.13137	neg	Chenodeoxycholic acid sulfate	HMDB0002522	Lipids and lipid-like molecules	Steroids and steroid derivatives	Bile acids, alcohols and derivatives	*		41.9	18.5	M-H	C24H40O7S	-1.4786	3.2932	0.0251775	0.257704	2.0857	4.24482	247897	58400	425662	374392	396371	25282.4	190757	74917.9	54722.7	46154.1	42730.7	50525.7	110903	45363.8
0.76_221.0892n	266.088	0.762917	neg	N-Acetyl-D-glucosamine	HMDB0000215	Organic oxygen compounds	Organooxygen compounds	Carbohydrates and carbohydrate conjugates	**	C00140	44	26.9	M-H, M+FA-H	C8H15NO6	-3.52677	3.26476	0.0414934	0.310874	-0.565302	0.675814	382415	565859	550484	491546	373989	265916	328355	284203	594575	329617	727979	641149	429849	671983
5.48_432.1438m/z	432.144	5.47995	pos	Acetylcorynoline	73548	Unclassified	Unclassified	Unclassified			38.4	0	M+Na	C23H23NO6	4.9762	3.26205	0.000651236	0.0353021	12.4901	5752.96	163639	28.4443	156739	158429	124781	323465	129213	89206.4	1.01138e-05	1.01138e-05	170.666	1.01138e-05	1.01138e-05	1.01138e-05
4.67_353.0898n	354.097	4.67018	pos	(S)-(-)-Acenocoumarol	62996	Unclassified	Unclassified	Unclassified			41.3	11	M+H, M+Na, M+H-H2O	C19H15NO6	-0.4351	3.23002	0.0301976	0.274773	9.30269	631.523	207032	327.83	192998	74801.7	588449	184007	187780	14158.6	555.848	749.505	209.381	218.938	54.8106	178.499
6.89_490.2202n	535.218	6.88572	neg	4-Ketoretinoic acid glucuronide	HMDB0061689	Lipids and lipid-like molecules	Prenol lipids	Terpene glycosides	*		43.6	21.4	M-H, M+FA-H	C26H34O9	-0.154594	3.21073	0.000269062	0.0199962	6.53609	92.8025	134461	1448.9	225119	92341.3	185610	67093.7	118426	118179	657.56	1815.96	1730.9	1911.86	752.482	1824.64
0.72_308.1449m/z	308.145	0.71945	pos	N-Succinyl-L,L-2,6-diaminopimelate	HMDB0012267	Organic acids and derivatives	Carboxylic acids and derivatives	Amino acids, peptides, and analogues	**	C04421	43.3	37	M+NH4	C11H18N2O7	-1.03647	3.18734	0.034452	0.288877	-1.14353	0.45265	150676	332876	133381	255532	117939	86480.9	109274	201452	262299	110511	251263	522036	300018	551130
0.73_195.0500m/z	195.05	0.7272	neg	Gluconic acid	HMDB0000625	Organic oxygen compounds	Organooxygen compounds	Carbohydrates and carbohydrate conjugates	***	C00257	41.9	17.1	M-H	C6H12O7	-5.18225	3.16905	0.0175878	0.221706	-1.61745	0.325911	75312	231082	71176.6	130686	60927	44498.3	72859.4	71724.7	271921	84476.5	411875	122510	342397	153309
0.80_243.0619m/z	243.062	0.8005	neg	Uridine	HMDB0000296	Nucleosides, nucleotides, and analogues	Pyrimidine nucleosides	Unclassified	**	C00299	50.5	55.4	M-H	C9H12N2O6	-1.34616	3.13622	0.00770994	0.151353	-1.60126	0.329588	70811	214847	48099.3	146699	77441.7	69406.4	33159.3	50060	281558	128911	157773	231530	120053	369257
1.43_126.0433n	127.05	1.42772	pos	Thymine	290	Organoheterocyclic compounds	Diazines	Pyrimidines and pyrimidine derivatives	**	C00178	52	69.1	M+H-H2O, M+H	C5H6N2O2	2.82444	3.12838	0.0342668	0.288559	-1.2657	0.415899	135488	325771	97316	113411	155201	202383	71230.5	173385	140801	279388	212296	543038	210625	568480
0.75_300.0394m/z	300.039	0.745317	neg	N-Acetylgalactosamine 4-sulphate	HMDB0000781	Organic oxygen compounds	Organooxygen compounds	Carbohydrates and carbohydrate conjugates		C16265	44.3	31.2	M-H	C8H15NO9S	-0.141196	3.09811	0.0052381	0.123245	-3.0109	0.124059	20160.5	162507	18979	34520.3	24961.3	14475.7	12760.4	15266.2	56207	27491	194239	274144	210091	212869
4.53_270.1829n	253.18	4.53058	pos	Ethylene brassylate	94961	Phenylpropanoids and polyketides	Macrolides and analogues	Unclassified			47.1	42	M+H-H2O, M+H	C15H26O4	-0.911721	3.06312	0.0117155	0.184868	3.13044	8.757	192389	21969.8	65374.7	17595.4	288053	371699	165336	246279	13492	20022.9	14881.7	33371.7	15780.5	34270
6.23_307.1241m/z	307.124	6.23307	pos	Desmethyltrimeprazine	2944	Unclassified	Unclassified	Unclassified			38.5	0	M+Na	C17H20N2S	0.487214	3.05859	0.00112382	0.051248	4.01491	16.1662	138343	8557.53	259318	171462	137662	70651.3	115157	75807.1	10022.2	4589.35	4550.39	10359	7622.95	14201.3
4.19_245.1858m/z	245.186	4.1863	pos	Leucyl-Isoleucine	85836	Organic acids and derivatives	Carboxylic acids and derivatives	Amino acids, peptides, and analogues			42.9	18	M+H	C12H24N2O3	-0.731056	3.05533	0.0132522	0.196974	-1.35773	0.390197	91451.2	234372	73757.9	188907	47444.7	141646	36348.4	60603.7	401937	197201	178784	249703	109292	269316
7.77_364.2610n	409.259	7.77448	neg	Prostaglandin A1 ethyl ester	45366	Unclassified	Unclassified	Unclassified			40.2	6.16	M+FA-H, 2M-H, M-H	C22H36O4	-0.850655	3.00992	0.0225238	0.246314	1.31979	2.4963	250106	100191	361419	196995	338838	65139.7	378186	160058	26051.2	96982.6	65230.3	133615	146563	132702
4.89_337.1423n	360.132	4.88805	pos	Zolpidem Metabolite I	3072	Unclassified	Unclassified	Unclassified			40.4	6.29	M+H, M+Na	C19H19N3O3	-0.946444	3.00789	2.46707e-06	0.00150201	6.63538	99.4144	114933	1156.1	118684	62430.7	116837	151854	113372	126420	747.401	1139.12	2158.97	0.102696	2387.36	503.628
0.71_244.0221m/z	244.022	0.710133	neg	O-Phosphothreonine	HMDB0011185	Organic acids and derivatives	Carboxylic acids and derivatives	Amino acids, peptides, and analogues	**	C12147	51.3	64.9	M+FA-H	C4H10NO6P	-3.29391	2.97668	0.0244552	0.254903	-2.59382	0.165647	29181.3	176166	8283.55	111827	9309.87	29038.5	5564.71	11064.4	313497	90960.1	236075	41059.8	321407	53996
5.07_438.1544m/z	438.154	5.07198	pos	Artonol B	HMDB0030488	Organoheterocyclic compounds	Coumarans	Unclassified			39.3	2.53	M+NH4	C24H20O7	-0.769073	2.96493	1.35342e-05	0.00353771	12.0444	4223.96	115861	27.4295	137038	91566.2	108351	179151	87837.1	91223.9	1.01138e-05	1.01138e-05	164.577	1.01138e-05	1.01138e-05	1.01138e-05
1.09_118.0421n	136.076	1.09148	pos	Benzofuran	70116	Organoheterocyclic compounds	Benzofurans	Unclassified		C14512	49.4	51.7	M+H, M+NH4	C8H6O	2.1322	2.96318	0.0442613	0.318285	-1.43483	0.369891	103451	279680	67200.8	93895.2	123806	126626	88081.8	121098	120758	222677	152803	483438	152419	545987
0.82_113.0349m/z	113.035	0.822333	pos	Uracil	258	Organoheterocyclic compounds	Diazines	Pyrimidines and pyrimidine derivatives	**	C00106	51.3	65.6	M+H	C4H4N2O2	3.39674	2.96168	0.0357884	0.294025	-1.16996	0.444433	130663	293998	111519	120318	154260	141332	124514	132032	165794	177567	192567	472560	221570	533932
0.72_251.1004n	252.108	0.71945	pos	Muramic acid	3381	Organic oxygen compounds	Organooxygen compounds	Carbohydrates and carbohydrate conjugates		C06470	48.3	47.9	M+H-H2O, M+H	C9H17NO7	-0.283333	2.94365	0.00901907	0.162015	-1.11576	0.461447	115075	249379	115365	167068	91075.4	74734.7	79906.5	162301	201036	94799.6	255267	359189	266907	319074
4.93_422.1231m/z	422.123	4.9297	pos	Niaziminin A	HMDB0031945	Organic oxygen compounds	Organooxygen compounds	Carbohydrates and carbohydrate conjugates			42	23.7	M+Na	C18H25NO7S	-3.12155	2.91904	1.35643e-05	0.00353771	8.39157	335.827	112458	334.87	134506	91753	92600.6	174365	89504.9	92021.2	932.434	582.333	494.451	1.01138e-05	1.01138e-05	1.01138e-05
4.23_227.0919m/z	227.092	4.23075	neg	Peperinic acid	HMDB0038181	Organoheterocyclic compounds	Benzofurans	Unclassified			44.5	27.5	M+FA-H	C10H14O3	-3.27287	2.90404	4.19207e-05	0.00666057	4.41818	21.3799	119293	5579.68	99308.4	119753	108753	188650	67873.5	131421	7896.66	8237.62	6897	2739.85	5662.62	2044.3
5.09_316.1306n	334.164	5.0923	pos	1-(2,4-dihydroxy-6-methoxy-3,5-dimethylphenyl)-3-(2-hydroxyphenyl)propan-1-one	HMDB0126609	Phenylpropanoids and polyketides	Linear 1,3-diarylpropanoids	Chalcones and dihydrochalcones			47	39.9	M+H-H2O, M+K, M+NH4, M+H	C18H20O5	-1.64547	2.81764	0.0104295	0.17512	0.686124	1.60896	326645	203017	258652	406352	241549	351418	251545	450353	197257	265994	191256	220769	179932	162892
0.70_161.1051n	162.112	0.702483	pos	L-Carnitine	HMDB0000062	Organic nitrogen compounds	Organonitrogen compounds	Quaternary ammonium salts	***	C00318	47.9	41.8	M+H, M+K	C7H15NO3	-0.28422	2.81632	0.0194161	0.234487	-0.637594	0.642784	243476	378783	277214	175142	181511	276074	230076	320838	312609	252351	361445	478997	340342	526957
0.92_124.0395m/z	124.04	0.918133	pos	Isonicotinic acid	849	Organoheterocyclic compounds	Pyridines and derivatives	Pyridinecarboxylic acids and derivatives	**	C07446	42.4	14.9	M+H	C6H5NO2	1.77449	2.80332	0.00199001	0.0722688	-1.15645	0.448614	85281.3	190099	69837.7	142514	107743	61576.1	78146.9	51870.2	228242	98405.9	185691	178179	246877	203200
0.81_267.0588m/z	267.059	0.805283	pos	CAY10512	45185	Unclassified	Unclassified	Unclassified			37.8	0	M+K	C15H13FO	2.41566	2.79511	0.0224811	0.246046	-2.06227	0.239438	40739.7	170147	22088.6	88221.6	46413	41021.9	20200.4	26492.8	175993	85281.9	94560.6	216052	74641	374353
0.61_112.0872m/z	112.087	0.609617	pos	Histamine	68	Organic nitrogen compounds	Organonitrogen compounds	Amines	**	C00388	53	73.5	M+H	C5H9N3	2.51291	2.79206	0.0224668	0.246046	-1.66532	0.315274	64445.1	204410	13670.7	187134	54562.7	19115.6	90829.2	21357.9	135963	127426	178260	224940	412968	146900
4.33_341.1627n	342.17	4.33073	pos	Magnoflorine	64384	Unclassified	Unclassified	Unclassified			46.1	34.1	M+H, M+NH4, M+Na	C20H23NO4	-0.128482	2.77613	0.00721798	0.146511	5.65655	50.4419	140277	2780.96	164737	57445.3	119780	329828	95334.2	74536.7	6911.53	1802.68	2886.85	1995.48	3070.18	19.0114
0.73_367.1354m/z	367.135	0.7272	neg	N2-Galacturonyl-L-lysine	HMDB0033105	Organic acids and derivatives	Carboxylic acids and derivatives	Amino acids, peptides, and analogues			42	15.6	M+FA-H	C12H22N2O8	-1.2278	2.77226	0.00199611	0.0723256	-1.50857	0.35146	55741.1	158599	58778.4	113689	64956.9	27406.4	31989.7	37626.5	225627	84014.2	153749	163977	122150	202076
4.71_318.1235m/z	318.124	4.70907	pos	Sumatriptan	HMDB0005037	Organoheterocyclic compounds	Indoles and derivatives	Tryptamines and derivatives		C07319	43	27.4	M+Na	C14H21N3O2S	-3.88133	2.76517	0.00693374	0.143266	8.18208	290.437	142489	490.604	58649.4	239774	121210	299095	78755.7	57452	484.896	409.072	620.677	337.112	793.044	298.822
1.11_260.1968m/z	260.197	1.11012	pos	Leucyl-Lysine	85837	Organic acids and derivatives	Carboxylic acids and derivatives	Amino acids, peptides, and analogues			46.4	36	M+H	C12H25N3O3	-0.272638	2.70959	0.00313135	0.0916077	-1.69608	0.308623	45576.8	147678	34327.5	121086	23161.2	39370.6	18360.8	37154.7	248467	102409	133667	146749	111270	143506
1.07_186.1004n	187.108	1.07442	pos	Alanyl-Proline	85610	Organic acids and derivatives	Carboxylic acids and derivatives	Amino acids, peptides, and analogues			43.5	23.1	M+H-H2O, M+H	C8H14N2O3	0.00188432	2.70266	0.0188575	0.231088	-1.06963	0.476442	108391	227501	46463.9	223538	83100.7	167299	24808.7	105136	353470	218121	151291	236495	163451	242178
5.71_472.1749m/z	472.175	5.70918	pos	5-[6-hydroxy-2-(4-hydroxyphenyl)-5-[(E)-2-(3-hydroxyphenyl)ethenyl]-2,3-dihydro-1-benzofuran-3-yl]benzene-1,3-diol	HMDB0135815	Phenylpropanoids and polyketides	2-arylbenzofuran flavonoids	Unclassified			40.7	12.5	M+NH4	C28H22O6	-1.32423	2.64724	0.00204018	0.0729661	11.669	3256.19	116309	35.7195	93656.9	166425	85684.6	231045	74894.5	46150.4	1.01138e-05	1.01138e-05	1.01138e-05	1.01138e-05	214.317	1.01138e-05
5.36_302.1285m/z	302.128	5.35678	pos	Norfloxacin	HMDB0015192	Organoheterocyclic compounds	Tetrahydroisoquinolines	Unclassified	**	C06687	50.3	60.1	M+H-H2O	C16H18FN3O3	-4.51177	2.63864	0.0429609	0.314955	13.4326	11056.7	169264	15.3087	12932	260646	92655.7	492663	67470.4	89217.8	15.6274	15.7852	25.9081	1.01138e-05	34.5316	1.01138e-05
0.82_187.1078m/z	187.108	0.822333	pos	N-(3-carboxypropanoyl)-N-hydroxyputrescine	LMFA08020188	Lipids and lipid-like molecules	Fatty Acyls	Fatty amides			44.4	26.7	M+H-H2O	C8H16N2O4	0.262671	2.63801	0.00854514	0.159046	-1.22027	0.429203	78697.3	183357	42884.7	158969	55813.5	121995	27112.9	65408.6	267907	166116	121881	194313	118243	231682
11.12_554.3460m/z	554.346	11.1181	neg	1-O-(2-methoxy-4Z-hexadecenyl)-sn-glycero-3-phosphocholine	LMGP01060043	Lipids and lipid-like molecules	Glycerophospholipids	Glycerophosphocholines			49.5	48.9	M+FA-H	C25H52NO7P	-0.685721	2.63312	0.0259786	0.260691	1.09097	2.13017	251197	117924	292254	292899	446170	191361	103987	180511	111229	75582.8	135087	132356	82153.2	171134
4.33_294.1215n	312.159	4.33073	pos	Aspartame	HMDB0001894	Organic acids and derivatives	Carboxylic acids and derivatives	Amino acids, peptides, and analogues	**	C11045	37.6	33.2	M+H, M+Na, M+NH4	C14H18N2O5	-0.158622	2.61885	1.48456e-05	0.00360018	2.51453	5.71411	110100	19268.1	113515	100026	97824.2	162415	80929.6	105889	26629.2	20028.2	24791.4	13052.6	20910	10197
2.96_278.1270n	279.134	2.96228	pos	Tyrosyl-Proline	86005	Organic acids and derivatives	Carboxylic acids and derivatives	Amino acids, peptides, and analogues			43	18.7	M+H, M+Na	C14H18N2O4	1.14973	2.61245	0.000293669	0.0209355	-1.48799	0.35651	50760.7	142382	32991	66846.4	40567.2	85813.4	22504.6	55841.6	144496	154396	123169	164966	85335.9	181932
5.28_343.2122m/z	343.212	5.27948	neg	delta10-13-PhytoF	LMFA02040001	Lipids and lipid-like molecules	Fatty Acyls	Octadecanoids			42.5	18	M-H	C18H32O6	-1.14263	2.60107	0.0144194	0.205589	0.674536	1.59608	313924	196684	235717	279993	316139	375381	242418	433893	247011	224393	245423	136546	214190	112541
5.07_452.1338m/z	452.134	5.07198	pos	Knipholone	68279	Unclassified	Unclassified	Unclassified			39.2	0	M+NH4	C24H18O8	-0.41571	2.57971	6.34905e-05	0.00856224	9.08673	543.725	91212.1	167.754	100558	80667.5	75505.7	154560	57213.5	78767.9	287.509	478.078	222.952	1.01138e-05	17.986	1.01138e-05
12.38_256.2629m/z	256.263	12.3781	pos	1,3-Hexadecadien-1-ol	LMFA05000209	Lipids and lipid-like molecules	Fatty Acyls	Fatty alcohols			41.8	14.4	M+NH4	C16H30O	-2.37369	2.56973	0.0293062	0.272258	-0.576287	0.670688	248021	369801	200472	271821	283787	272001	224302	235743	234902	362836	349114	426596	288492	556867
10.48_265.1477m/z	265.148	10.4793	neg	6,7-Dihydro-4-(hydroxymethyl)-2-(p-hydroxyphenethyl)-7-methyl-5H-2-pyrindinium	89304	Benzenoids	Phenols	1-hydroxy-2-unsubstituted benzenoids			38	0	M-H2O-H	C18H22NO2+	1.75721	2.56937	0.0410434	0.309601	-0.666791	0.629906	245716	390083	172279	231591	252893	302631	306854	208046	208537	513719	259596	422898	364704	571045
1.17_189.1234m/z	189.123	1.16647	pos	Nε-Acetyl-L-lysine	63103	Organic acids and derivatives	Carboxylic acids and derivatives	Amino acids, peptides, and analogues	**	C02727	46.9	38.5	M+H	C8H16N2O3	0.165391	2.55749	0.00221819	0.0762824	-1.21964	0.42939	67839.8	157991	41034.2	132728	60147.3	68488.3	40330.7	64310.5	184661	112556	128067	193111	120615	208936
0.65_304.0623n	327.052	0.64775	pos	5-(3-methoxyphenyl)-4-(sulfooxy)pentanoic acid	HMDB0127785	Lipids and lipid-like molecules	Fatty Acyls	Fatty acids and conjugates	*		39	7.3	M+Na, M+K	C12H16O7S	2.18853	2.54533	0.0342466	0.288522	-1.97837	0.253776	40570.7	159868	16113.2	36066.4	67460	46889.2	61818.1	15077.3	55918.3	86905.6	84733.9	271052	119443	341157
9.12_617.3315m/z	617.331	9.11698	neg	6,8a-Seco-6,8a-deoxy-5-oxoavermectin ''2b'' aglycone	63703	Unclassified	Unclassified	Unclassified			38.5	0	M+FA-H	C33H48O8	-2.91002	2.54072	0.00023823	0.0182295	5.37019	41.3608	84201.2	2035.77	58626.6	89714.9	92095.1	38224.1	82693.7	143853	489.154	11725.5	1.01138e-05	1.01138e-05	1.01138e-05	1.01138e-05
4.29_376.1382n	377.146	4.29112	pos	Riboflavin	HMDB0000244	Organoheterocyclic compounds	Pteridines and derivatives	Alloxazines and isoalloxazines	***	C00255	50.8	57.5	M+H, M+Na	C17H20N4O6	-0.134509	2.51344	0.0140369	0.2029	-1.49096	0.355776	55732	156649	51953.1	79197.9	58313.5	54732.2	50367.3	39827.7	108435	81851.1	120188	202930	123867	302624
5.62_345.2278m/z	345.228	5.62345	neg	9,10-dihydroxy-13-hydroperoxy-11-octadecenoic acid	LMFA02000160	Lipids and lipid-like molecules	Fatty Acyls	Octadecanoids			42.3	17.9	M-H	C18H34O6	-1.20328	2.49897	0.0144463	0.205614	1.00537	2.00745	231744	115442	136936	231777	231539	325892	141413	322903	174196	95717.6	133757	68210.3	163935	56834.2
0.81_162.0761m/z	162.076	0.805283	pos	4-Methyl-L-glutamate	63279	Unclassified	Unclassified	Unclassified			48.9	46.8	M+H	C6H11NO4	0.0280298	2.49166	0.0134063	0.19841	-1.52163	0.348291	55055.2	158072	41973.5	126246	43797.6	48878.6	36793.9	32641.3	169461	119499	164125	88964.9	299882	106501
1.07_217.1182m/z	217.118	1.07442	pos	Threoninyl-Proline	85962	Organic acids and derivatives	Carboxylic acids and derivatives	Amino acids, peptides, and analogues			44.6	26.6	M+H	C9H16N2O4	-0.503746	2.49131	0.000888237	0.0433855	-1.15585	0.448803	68441.2	152497	33445.9	126178	51605.4	115903	19635.8	63878.8	157832	157194	153700	157121	139777	149360
0.75_440.1877m/z	440.188	0.7537	pos	3-(3-hydroxyphenyl)-4-[(E)-2-(4-hydroxyphenyl)ethenyl]-2-phenyl-2,3-dihydro-1-benzofuran-6-ol	HMDB0129158	Phenylpropanoids and polyketides	2-arylbenzofuran flavonoids	Unclassified			36	2.26	M+NH4	C28H22O4	4.93325	2.48101	7.51434e-06	0.00269794	-2.48147	0.179061	16138.1	90126.1	11233.2	41244.4	20663.9	15147.1	852.744	7687.23	78941.4	65132.5	112609	91356.2	95359.7	97357.9
0.70_203.1503m/z	203.15	0.702483	pos	Asymmetric dimethylarginine	HMDB0001539	Organic acids and derivatives	Carboxylic acids and derivatives	Amino acids, peptides, and analogues	***	C03626	43.9	25.6	M+H	C8H18N4O2	0.0191366	2.47992	0.0193092	0.23403	-1.46593	0.362002	60079.5	165965	83365.7	79866.2	61144.7	56395.5	61677.4	18027.6	109120	69282.8	95924	305913	200594	214954
0.79_194.0789n	217.068	0.78785	pos	Methyl beta-D-glucopyranoside	HMDB0029965	Organic oxygen compounds	Organooxygen compounds	Carbohydrates and carbohydrate conjugates			40.6	7.39	M+NH4, M+Na	C7H14O6	-0.71124	2.46409	0.0233942	0.250882	-0.796677	0.575674	132824	230728	152320	181286	145755	139138	131674	46770.6	145736	137005	274707	212779	306646	307495
1.07_146.1176m/z	146.118	1.07442	pos	N,N-dimethyl-L-Valine	44985	Unclassified	Unclassified	Unclassified			53	67	M+H	C7H15NO2	0.257955	2.4569	0.00267894	0.0847392	1.2988	2.46025	172880	70269.2	92416.7	131699	202879	211986	192065	206232	117852	5575.56	63595.4	79508.3	103619	51464.8
1.29_173.1164n	174.124	1.28737	pos	L-NIO	62971	Unclassified	Unclassified	Unclassified			39.4	5.18	M+H, M+Na	C7H15N3O2	-0.257795	2.45138	0.0322485	0.282007	1.16308	2.23936	204433	91290.8	328782	128788	243187	121881	196973	206986	119423	13166.6	160121	25478.7	202935	26620.3
4.81_389.1834n	372.18	4.80842	pos	3-(3,4-dimethoxyphenyl)-N-[2-(3,4-dimethoxyphenyl)ethyl]-3-hydroxypropanimidic acid	HMDB0135477	Benzenoids	Benzene and substituted derivatives	Methoxybenzenes			43.5	22.9	M+H-H2O, M+Na	C21H27NO6	-1.10973	2.426	0.0092928	0.164289	8.04049	263.287	111860	424.859	119494	91600.1	91090.1	267494	92595.4	8884.32	747.882	1018.39	248.183	162.498	372.198	1.01138e-05
3.82_231.1702m/z	231.17	3.82038	pos	Valyl-Leucine	86023	Organic acids and derivatives	Carboxylic acids and derivatives	Amino acids, peptides, and analogues			48.1	43	M+H	C11H22N2O3	-0.554587	2.4156	0.0459141	0.322005	-1.01143	0.496056	98569.4	198706	58175.7	218131	48310.7	139320	45980.7	81498	366132	160209	194774	151677	158795	160651
5.36_611.3430m/z	611.343	5.35678	pos	3'-N-Acetyl-4'-O-(14-methylpentadecanoyl)fusarochromanone	HMDB0038564	Organoheterocyclic compounds	Benzopyrans	1-benzopyrans			38.4	0.277	M+K	C33H52N2O6	-4.68829	2.40712	0.0166267	0.218091	0.932717	1.90887	202272	105965	282012	136097	215677	129189	263637	187023	135775	102528	143198	44280.9	165818	44188.4
0.79_172.0848n	173.092	0.78785	pos	Glycylproline	4185	Organic acids and derivatives	Carboxylic acids and derivatives	Amino acids, peptides, and analogues			48	44.1	M+H, M+NH4	C7H12N2O3	-0.00594519	2.40186	0.00812096	0.155264	-1.05883	0.480023	86574.1	180354	57157.3	110731	90165.6	112535	30126.7	118728	144231	165591	136386	238761	126271	270884
0.81_247.1289m/z	247.129	0.805283	pos	Valyl-Glutamate	HMDB0029126	Organic acids and derivatives	Carboxylic acids and derivatives	Amino acids, peptides, and analogues			42.4	19.6	M+H	C10H18N2O5	0.0425184	2.40162	0.00161931	0.0638995	-1.11952	0.460247	70320.5	152789	53790.2	130585	59551.7	80776.3	36085.6	61133.8	191080	169749	170665	104026	163181	118031
7.20_426.3208m/z	426.321	7.20252	pos	3alpha,11alpha,12alpha-Trihydroxy-5beta-cholan-24-oic Acid	LMST04010370	Unclassified	Unclassified	Unclassified			47	39.6	M+NH4	C24H40O5	-1.58437	2.39289	0.0212388	0.240105	0.918843	1.8906	204145	107979	309213	224924	168832	119009	273665	129230	41481.4	100626	99371.4	140037	133280	133080
3.29_231.1702m/z	231.17	3.28575	pos	Leucyl-Valine	HMDB0028942	Organic acids and derivatives	Carboxylic acids and derivatives	Amino acids, peptides, and analogues	***		48.4	44	M+H	C11H22N2O3	-0.72094	2.38522	0.0235975	0.251722	-1.29974	0.4062	62626.9	154178	45510	139414	28597	92964.3	23368.1	45907.5	286987	141230	177554	103016	103527	112751
1.11_233.1495m/z	233.149	1.11012	pos	Isoleucyl-Threonine	85822	Organic acids and derivatives	Carboxylic acids and derivatives	Amino acids, peptides, and analogues			47	39.3	M+H	C10H20N2O4	-0.378336	2.38251	0.0189755	0.231815	-1.43888	0.368854	52959.8	143579	45434.4	117922	27083.9	54832.8	27975.6	44510.4	284473	117247	133833	125004	75959.8	124960
1.31_283.0682m/z	283.068	1.31202	neg	Xanthopterin-B2	65749	Unclassified	Unclassified	Unclassified			39.6	0	M+FA-H	C9H10N4O4	-0.745017	2.38226	0.0216742	0.242493	-1.77158	0.292888	36584.8	124911	9721.12	73913.6	21935.2	84562.5	1375.6	28001.1	192659	72467.9	100170	179673	19233.3	185260
5.75_533.2027m/z	533.203	5.75212	neg	Myricatomentoside II	HMDB0031584	Phenylpropanoids and polyketides	Diarylheptanoids	Cyclic diarylheptanoids			51.7	61.9	M-H	C27H34O11	-0.276802	2.3736	6.03892e-06	0.00245518	10.232	1202.61	74233.6	61.7268	56070.8	85988.5	58182.3	110478	60912.2	73769.2	1.01138e-05	157.989	1.01138e-05	1.01138e-05	212.372	1.01138e-05
5.54_530.1780m/z	530.178	5.5431	pos	b-D-Glucopyranosiduronic acid, 4-[[4-(4-fluorophenyl)-3-piperidinyl]methoxy]-2-methoxyphenyl, (3S-tr	1715	Unclassified	Unclassified	Unclassified			38.1	0	M+Na	C25H30FNO9	-3.28755	2.3588	0.0196092	0.234636	10.8322	1823.18	114263	62.6722	115206	74492.9	51749.4	313514	85461.7	45151.4	376.033	1.01138e-05	1.01138e-05	1.01138e-05	1.01138e-05	1.01138e-05
6.28_502.2220m/z	502.222	6.27558	pos	(+)-Tephrorin B	LMPK12140009	Lipids and lipid-like molecules	Polyketides	Flavonoids			43.1	20.9	M+NH4	C30H28O6	-0.938369	2.35774	0.00723134	0.146567	6.47092	88.7038	103014	1161.33	101746	96868.8	59042.4	246854	74306.1	39265.8	970.485	798.502	924.061	1623.51	730.536	1920.86
4.81_260.1278m/z	260.128	4.80842	pos	Norsanguinine	69395	Unclassified	Unclassified	Unclassified			45.8	46.4	M+H	C15H17NO3	-1.27339	2.34078	1.34267e-06	0.00116581	10.9326	1954.56	66957.3	34.257	90966.1	63016.6	57713	75495.3	43909.8	70642.9	103.317	102.225	1.01138e-05	1.01138e-05	1.01138e-05	1.01138e-05
5.07_394.1281m/z	394.128	5.07198	pos	gamma-L-Glutamyl-S-(2-carboxy-1-propyl)cysteinylglycine	HMDB0029394	Organic acids and derivatives	Carboxylic acids and derivatives	Amino acids, peptides, and analogues			47.2	47.8	M+H	C14H23N3O8S	0.700494	2.33876	0.000165074	0.0145456	5.83525	57.0935	79668.6	1395.41	80669.9	66896	63339.5	144903	64062.1	58140.8	261.546	1608.46	976.357	3487.23	797.438	1241.41
3.96_324.0866m/z	324.087	3.9644	pos	3',4'-Methylenedioxyfurano[2'',3'':6,7]aurone	LMPK12130007	Unclassified	Unclassified	Unclassified			43.4	20.1	M+NH4	C18H10O5	0.00156891	2.32148	0.00159801	0.0635662	8.54826	374.354	74810.6	199.839	38632.2	83832.7	80043.8	15317.2	95240.3	135798	442.456	279.126	3.55122	1.01138e-05	473.902	1.01138e-05
4.23_313.0951n	314.102	4.22907	pos	Avenanthramide 1f	HMDB0029283	Phenylpropanoids and polyketides	Cinnamic acids and derivatives	Hydroxycinnamic acids and derivatives			44.8	27.6	M+H, M+Na, M+H-H2O	C17H15NO5	0.170306	2.30698	5.6348e-06	0.00232507	8.23268	300.804	70154.3	233.222	65280.3	65019.6	68680.5	108637	52064.1	61244.8	162.836	24.5009	328.383	139.199	377.133	367.282
7.63_458.2309n	503.229	7.62672	neg	fumagillin	LMPR0103060003	Lipids and lipid-like molecules	Prenol lipids	Isoprenoids		C09668	40.6	10.3	M-H, M+FA-H	C26H34O7	0.910215	2.29997	0.0313606	0.278764	4.76427	27.1761	97349.6	3582.18	82954.8	3087.64	247788	57783	29807	162677	248.533	3727.82	1190.46	4198.6	6230.25	5897.4
5.44_516.2012m/z	516.201	5.43867	pos	Brianthein X	LMPR0104230002	Lipids and lipid-like molecules	Prenol lipids	Isoprenoids			40.7	34.1	M+NH4	C24H31ClO9	3.46559	2.29755	0.00134962	0.0573143	32.9608	8.35955e+09	84546.4	1.01138e-05	85521.6	83454.5	65655.3	173834	61868.6	36943.7	1.01138e-05	1.01138e-05	1.01138e-05	1.01138e-05	1.01138e-05	1.01138e-05
6.02_486.1908m/z	486.191	6.02195	pos	Dichamanetin	LMPK12140150	Lipids and lipid-like molecules	Polyketides	Flavonoids			48	46.4	M+NH4	C29H24O6	-0.653669	2.29713	0.0113182	0.182771	13.0324	8378.11	102873	12.2787	83662.8	114163	60253.1	259127	69857.3	30171.7	1.01138e-05	73.6724	1.01138e-05	1.01138e-05	1.01138e-05	1.01138e-05
5.36_530.1806m/z	530.181	5.35678	pos	Emodinanthranol	91589	Benzenoids	Anthracenes	Unclassified			38.3	0	M+NH4	C30H24O8	-0.648853	2.28242	0.00614907	0.134179	33.0961	9.1815e+09	92859.4	1.01138e-05	96088.2	78212.7	50910.1	222047	61718.4	48179.3	1.01138e-05	1.01138e-05	1.01138e-05	1.01138e-05	1.01138e-05	1.01138e-05
0.71_193.0343m/z	193.034	0.710133	neg	D-Glucuronic acid	HMDB0000127	Organic oxygen compounds	Organooxygen compounds	Carbohydrates and carbohydrate conjugates	***	C00191	39.7	7.98	M-H	C6H10O7	-5.3058	2.25805	0.0174013	0.220938	-1.09153	0.469264	73128.2	155836	60194.9	126659	64255.9	65249.4	63132.1	59278.2	244559	110536	138786	92203.4	233341	115590
1.49_183.0532n	184.06	1.4871	pos	4-Pyridoxic acid	239	Organoheterocyclic compounds	Pyridines and derivatives	Pyridinecarboxylic acids and derivatives	**	C00847	57.2	87.7	M+H, M+Na	C8H9NO4	0.0966863	2.24879	0.00997717	0.17111	1.02821	2.03949	143429	70325.8	178281	120154	141888	82415.6	121509	216327	102133	101996	86442.3	44982	55114.1	31288
4.55_228.0996n	251.089	4.55042	pos	Propyl propane thiosulfonate	HMDB0032496	Organic acids and derivatives	Carboxylic acids and derivatives	Dicarboxylic acids and derivatives			40.7	5.89	M+H, M+Na, M+NH4	C11H16O5	-0.659674	2.23549	2.71344e-05	0.00500105	2.97563	7.86598	74284.6	9443.78	70751.7	66149.2	72851.6	100229	40479.8	95246.7	14003.9	10550.4	10710.2	5624.39	10266.5	5507.19
0.75_217.0821m/z	217.082	0.745317	neg	5-L-Glutamyl-L-alanine	58376	Organic acids and derivatives	Carboxylic acids and derivatives	Amino acids, peptides, and analogues	**	C03740	49.1	54	M-H	C8H14N2O5	-3.90844	2.21253	0.000365584	0.0239501	-1.73173	0.30109	29454.1	97825	11364.7	72146.6	32226	25579.4	8123.72	27284.3	87576.2	102784	66741.6	114603	86910	128336
6.47_642.3166m/z	642.317	6.46645	pos	Janthitrem E	HMDB0030529	Organoheterocyclic compounds	Naphthopyrans	Unclassified			43.6	25.9	M+K	C37H49NO6	-4.20541	2.21167	0.028116	0.26833	5.70761	52.2591	95250.7	1822.66	55407.8	10172.8	160870	43142.2	245119	56792.5	1905.73	3004.14	1708.54	2991.75	1009.54	316.292
0.71_356.1198m/z	356.12	0.710133	neg	1,7-Dimethylguanosine	HMDB0001961	Nucleosides, nucleotides, and analogues	Purine nucleosides	Unclassified			40.8	17.6	M+FA-H	C12H17N5O5	-4.55424	2.19676	0.000653621	0.0353621	-1.93957	0.260694	21848.8	83810	18940.5	45028.2	30314.8	11595.6	11349.7	13863.7	120461	43983.2	73233.7	77639.1	75251.3	112292
1.07_135.0298m/z	135.03	1.0669	neg	Hydroxypropionic acid	HMDB0000700	Organic acids and derivatives	Hydroxy acids and derivatives	Beta hydroxy acids and derivatives	**	C01013	39.7	1.89	M+FA-H	C3H6O3	-0.620889	2.19577	0.00162257	0.0638995	-0.842526	0.557666	85754.6	153774	84020.5	135268	92945.1	84589.6	37817.9	79886.2	187447	145787	166910	123102	163989	135410
9.80_388.2609n	411.25	9.80318	pos	3alpha-Hydroxy-15-oxo-5beta-chol-8-en-24-oic Acid	LMST04010392	Unclassified	Unclassified	Unclassified			51.9	65.5	M+NH4, M+Na	C24H36O4	-1.18858	2.19374	0.0477147	0.326498	-1.58027	0.334419	39967.4	119513	40780.9	73774.6	48578.5	38920.5	17143.7	20606.1	274100	29092.2	139947	86529.4	105561	81847.3
1.09_417.1866m/z	417.187	1.09148	pos	Pteroside Z	HMDB0032587	Organic oxygen compounds	Organooxygen compounds	Carbohydrates and carbohydrate conjugates			38.2	1.54	M+Na	C21H30O7	-4.39376	2.1771	0.0303587	0.275041	-1.07255	0.475477	79922.4	168089	173511	39752.8	91804.7	69436.4	61053.4	43976.2	71081.9	118634	256160	139829	199821	223008
5.28_408.1435m/z	408.143	5.27567	pos	8-Carboxymethyldihydrochelerythrine	HMDB0029832	Alkaloids and derivatives	Benzophenanthridine alkaloids	Dihydrobenzophenanthridine alkaloids			45.9	37.3	M+H	C23H21NO6	-1.6561	2.17586	1.34942e-06	0.00116581	10.8056	1789.81	59995	33.5203	63600.2	52807.7	46797.8	86463.9	49933.7	60366.6	34.9605	112.583	4.22323	29.0199	12.084	8.25102
1.41_625.1587m/z	625.159	1.40813	pos	6-({3,5-dihydroxy-2-[hydroxy({2,3,4-trihydroxy-6-oxo-3-[3,4,5-trihydroxy-6-(hydroxymethyl)oxan-2-yl]cyclohexa-1,4-dien-1-yl})methyl]oxan-4-yl}oxy)-3,4,5-trihydroxyoxane-2-carboxylic acid	HMDB0128269	Organic oxygen compounds	Organooxygen compounds	Carbohydrates and carbohydrate conjugates			52.5	74.2	M+H-H2O	C24H34O20	-3.63733	2.16824	0.000102337	0.011318	-1.95819	0.257352	21644.2	84103.4	8232.68	49825.9	39064	14437.4	9994.09	8310.89	82016.9	94434.1	90977.8	55690.9	104058	77442.5
0.74_249.1081m/z	249.108	0.7366	pos	N2-Succinyl-L-glutamic acid 5-semialdehyde	HMDB0001180	Organic acids and derivatives	Carboxylic acids and derivatives	Amino acids, peptides, and analogues	**	C05932	41.9	17.5	M+NH4	C9H13NO6	-0.137678	2.16422	0.000524334	0.0303894	-1.43933	0.368737	35710.7	96846	23624.5	76830.4	32796	33955	14746.2	32312.3	124111	75682.3	104362	72599	113641	90680.3
12.62_293.1790m/z	293.179	12.6157	neg	Sodium Tetradecyl Sulfate	HMDB0014607	Organic acids and derivatives	Organic sulfuric acids and derivatives	Sulfuric acid esters			39.8	6.06	M-H	C14H30O4S	-0.547909	2.15768	0.0343532	0.288756	-0.773439	0.585021	133559	228298	95871.1	121412	124992	157735	170302	131042	136869	254598	129357	253842	219302	375818
0.86_159.0277m/z	159.028	0.8576	pos	Ethyl isopropyl disulfide	HMDB0033054	Organosulfur compounds	Organic disulfides	Dialkyldisulfides			36.3	0	M+Na	C5H12S2	3.53917	2.14276	0.000167307	0.0146372	-1.28171	0.411307	41362.9	100565	32843.2	59728.1	52143.9	45854	22868.6	34739.8	81612.9	81848.5	96305	109814	96652.8	137154
4.53_355.1744m/z	355.174	4.52572	neg	6-Epi-7-isocucurbic acid glucoside	HMDB0029782	Lipids and lipid-like molecules	Fatty Acyls	Fatty acyl glycosides	*		42.7	25.3	M-H2O-H	C18H30O8	-4.9561	2.13655	0.00842835	0.15808	3.64147	12.4794	87484.2	7010.31	29102.8	8814.31	122523	169194	83136	112135	9935.18	8271.49	8882.23	3782.6	7988.34	3202.05
5.73_550.1928m/z	550.193	5.73052	neg	6-{[1-(2-{[2-(3,4-dimethoxyphenyl)ethyl]-C-hydroxycarbonimidoyl}ethyl)-3-methoxy-4-oxocyclohexa-2,5-dien-1-yl]oxy}-3,4,5-trihydroxyoxane-2-carboxylic acid	HMDB0135518	Lipids and lipid-like molecules	Fatty Acyls	Fatty acyl glycosides	*		39.3	0.00978	M-H	C26H33NO12	-0.374902	2.12969	8.98019e-05	0.0105645	7.53969	186.068	58594.5	314.909	44369.4	88509.7	60794.6	24970.7	56075	76847.5	317.294	351.867	437.039	293.61	489.645	1.01138e-05
4.99_318.1235m/z	318.124	4.99095	pos	Desethylene-N-acetylnorfloxacin	1603	Unclassified	Unclassified	Unclassified			36.1	0	M+H-H2O	C16H18FN3O4	-3.91934	2.10326	0.0132382	0.19687	3.64694	12.5267	96483.1	7702.19	40250.1	184363	68083.9	191428	64791	29982.4	11928.5	4521.03	6510.56	5163.5	12210.3	5879.27
5.47_469.1522n	468.145	5.4734	neg	2-amino-4-({1-[(carboxymethyl)-C-hydroxycarbonimidoyl]-2-{[1-(3-hydroxyphenyl)-2-methyl-3-oxopropyl]sulfanyl}ethyl}-C-hydroxycarbonimidoyl)butanoic acid	HMDB0133626	Organic acids and derivatives	Carboxylic acids and derivatives	Amino acids, peptides, and analogues			39.3	8.99	M-H, M+FA-H	C20H27N3O8S	0.7682	2.10104	0.000680804	0.0360593	6.46911	88.5921	61124.4	689.954	40639.4	96266.2	85718	14406	54789.5	74927.4	327.558	470.442	922.961	1.01138e-05	2236.26	182.505
5.09_387.1577m/z	387.158	5.0923	pos	Eunicea sesquiterpenoid 7	LMFA07010888	Lipids and lipid-like molecules	Fatty Acyls	Fatty esters			38.8	1.74	M+K	C20H28O5	2.35451	2.0858	0.0446112	0.318843	1.12968	2.18811	145044	66287.2	275965	182893	130189	48599.2	138300	94314.3	110790	82847.6	72804.4	50409.2	59410.4	21461.9
8.20_518.2028m/z	518.203	8.20248	neg	Senampeline A	68296	Unclassified	Unclassified	Unclassified			39.6	0	M+FA-H	C25H31NO8	-0.867075	2.0808	0.0496175	0.330935	33.2188	9.99647e+09	101102	1.01138e-05	22843.8	9871.3	71823.1	308969	58069.7	135034	1.01138e-05	1.01138e-05	1.01138e-05	1.01138e-05	1.01138e-05	1.01138e-05
0.79_277.1029m/z	277.103	0.78785	pos	Glutamylglutamic acid	HMDB0028818	Organic acids and derivatives	Carboxylic acids and derivatives	Amino acids, peptides, and analogues	***	C01425	46.2	43.7	M+H	C10H16N2O7	-0.478386	2.07944	0.0170115	0.219476	-1.82692	0.281865	27862.9	98851.9	22428.8	46153.5	31423.7	20261.1	17124.9	29785.3	143087	49456.2	107742	38342.2	191291	63193.1
1.21_219.1339m/z	219.134	1.20758	pos	Threoninyl-Valine	85967	Organic acids and derivatives	Carboxylic acids and derivatives	Amino acids, peptides, and analogues			45.7	31.3	M+H	C9H18N2O4	-0.378364	2.07816	0.00831025	0.157388	-1.2246	0.427916	46638.3	108990	25335	108277	21274.8	75250.8	16592.9	33099.1	162510	91998.5	120390	93604.6	93018	92415.2
5.44_532.1964m/z	532.196	5.43867	pos	Jadomycin B	63768	Unclassified	Unclassified	Unclassified			38.5	0	M+H-H2O	C30H31NO9	-0.428269	2.06667	0.00137371	0.0577862	10.6263	1580.63	68585.7	43.3914	59289.3	72673.7	72133.8	138530	35347	33540.8	1.01138e-05	1.01138e-05	1.01138e-05	1.01138e-05	260.349	1.01138e-05
6.59_382.0916m/z	382.092	6.59187	pos	4-Hydroxy-6-methylpretetramide	63774	Unclassified	Unclassified	Unclassified			44.3	28.5	M+H	C20H15NO7	-1.33216	2.06107	0.000329768	0.0223419	32.5002	6.07478e+09	61438.8	1.01138e-05	58365.7	43317.6	61641.5	114315	32574.3	58418.8	1.01138e-05	1.01138e-05	1.01138e-05	1.01138e-05	1.01138e-05	1.01138e-05
4.84_166.0616n	165.054	4.83888	neg	L-3-Phenyllactic acid	HMDB0000748	Phenylpropanoids and polyketides	Phenylpropanoic acids	Unclassified	***	C05607	45.6	39.9	M-H, 2M-H, M+FA-H, M-H2O-H	C9H10O3	-8.11577	2.02607	0.000237343	0.0182266	-1.11363	0.462129	51538.2	111524	70596.7	65615	45077.6	40912	30428.6	56599.5	98638.3	108110	93747.9	129144	145754	93746.1
4.53_314.1746m/z	314.175	4.53058	pos	Armepavine	67616	Unclassified	Unclassified	Unclassified			41.3	14.5	M+H	C19H23NO3	-1.55839	2.01711	0.00409825	0.107802	5.36134	41.1079	72702.2	1768.57	78303.8	67416.1	76068.6	153719	50216.2	10489.5	2540.04	1855.38	2874.31	503.873	2646.79	191.034
0.67_179.0794n	218.043	0.666367	pos	Glucosamine	HMDB0001514	Organic oxygen compounds	Organooxygen compounds	Carbohydrates and carbohydrate conjugates	**	C00329	39.9	5.35	M+Na, M+K	C6H13NO5	0.354045	2.00977	0.0315196	0.279216	-1.81197	0.284801	27599.4	96907.6	20740.6	40107.1	38734.6	24174.9	33754.5	8084.94	70197.1	28271	63183.1	167827	58744.6	193223
0.77_247.1057n	248.113	0.77075	pos	Malonylcarnitine	HMDB0002095	Lipids and lipid-like molecules	Fatty Acyls	Fatty acid esters	*		47	38.4	M+H, M+Na	C10H17NO6	0.28646	2.00813	0.00307975	0.0908828	-0.721394	0.606511	92749.1	152922	103694	123697	72147.5	85953.9	63318.8	107683	144644	111024	129115	176223	164563	191966
5.45_347.2435m/z	347.244	5.45182	neg	MG(14:0/0:0/0:0)	HMDB0011561	Lipids and lipid-like molecules	Glycerolipids	Monoradylglycerols	*		40.4	6.99	M+FA-H	C17H34O4	-1.2393	1.99936	0.00314477	0.0917861	1.62285	3.07983	98062.8	31840.3	58615.5	91197.6	101026	122209	76056.6	139272	71195.7	6604.26	48141.8	5659.67	55144.7	4295.6
4.39_268.1674n	269.174	4.39168	pos	Deoxydihydro-artemisinin	HMDB0060570	Organoheterocyclic compounds	Dioxolopyrans	Unclassified			45	30.4	M+H-H2O, M+H	C15H24O4	-0.38929	1.99402	0.00898375	0.161907	2.889	7.40755	81404.6	10989.4	39255.7	10199.5	146897	136343	75541.5	80191.3	8038.12	9631.25	10690.5	14134	8214.76	15227.8
0.65_372.0499n	395.039	0.64775	pos	NORSTICTIC ACID	43603	Unclassified	Unclassified	Unclassified			36.8	0	M+Na, M+K	C18H12O9	4.82657	1.9891	0.0338973	0.287021	-2.03799	0.243503	23388.6	96050.4	10660.4	19209.6	38888.6	26658.1	39000.9	5913.71	30639.9	49379.4	52294.2	165215	74717.1	204057
7.99_363.2524m/z	363.252	7.9937	pos	16,16-dimethyl-PGA2	36154	Lipids and lipid-like molecules	Fatty Acyls	Eicosanoids			54.9	80.7	M+H	C22H34O4	-1.74884	1.98832	0.0104951	0.175592	0.80209	1.74363	149168	85550.4	113473	195996	153482	80998	168512	182547	98457.8	69763.5	59955.1	75612.7	124497	85016.4
0.84_175.0482n	198.037	0.8395	pos	N-acetylaspartate	3769	Organic acids and derivatives	Carboxylic acids and derivatives	Amino acids, peptides, and analogues	**	C01042	47.5	43.4	M+H, M+Na	C6H9NO5	0.629604	1.9826	0.00214591	0.0748121	-2.47354	0.180049	11675.1	64843.9	14130.1	19013.7	7735.75	16038.4	3100.44	10032.2	97746	29142	78628.5	29195.8	96582.6	57768.9
4.43_348.2299n	349.237	4.43123	pos	3b,15b,17a-Trihydroxy-pregnenone	5342	Lipids and lipid-like molecules	Fatty Acyls	Fatty acids and conjugates	*		44.3	27.4	M+H-H2O, M+H	C21H32O4	-0.421881	1.97785	0.0302723	0.274773	0.719279	1.64636	167630	101819	200748	123857	190550	76201.9	163555	250870	118925	77615.3	111586	119192	84531.3	99063.1
6.86_367.2112m/z	367.211	6.86405	neg	(S)-[8]-Gingerol	HMDB0033615	Benzenoids	Phenols	Methoxyphenols		C17495	41.8	19.9	M+FA-H	C19H30O4	-4.39577	1.96714	0.00796488	0.153341	1.0963	2.13806	124313	58142.9	69841.8	149465	143325	138201	75921	169124	109520	60157.2	55208.2	40688	45527	37757.1
8.07_459.1656m/z	459.166	8.06898	neg	Garcinone C	HMDB0029511	Organoheterocyclic compounds	Benzopyrans	1-benzopyrans			39.2	2.15	M+FA-H	C23H26O7	-1.15376	1.96434	1.39377e-05	0.00355926	7.76762	217.914	48821.3	224.039	76460.4	51527.3	36486.4	51671	37601.3	39181	94.0223	644.254	102.746	1.01138e-05	183.061	320.15
4.02_245.1859m/z	245.186	4.02378	pos	Isoleucyl-Isoleucine	85816	Organic acids and derivatives	Carboxylic acids and derivatives	Amino acids, peptides, and analogues			50.7	57.3	M+H	C12H24N2O3	-0.401035	1.93726	0.0420847	0.312258	-1.2599	0.417573	45190.1	108221	35646.4	97158.4	21234.5	78710.8	13471.2	24919.4	218719	87440.9	110382	86508.7	57689.6	88584.5
0.70_147.0767m/z	147.077	0.702483	pos	4-Oxoproline	63471	Unclassified	Unclassified	Unclassified			38.2	0	M+NH4	C5H7NO3	2.4706	1.92797	0.0205964	0.239058	-1.16523	0.445894	50871.4	114088	73778.7	65325.8	13378.6	43131.4	21017.8	88596.2	131759	50053.4	152225	83480.2	177213	89801.2
4.96_415.1794m/z	415.179	4.96385	neg	1,1'-Ethylidenebistryptophan	HMDB0034899	Organoheterocyclic compounds	Indoles and derivatives	Indolyl carboxylic acids and derivatives			40.4	16.8	M-H2O-H	C24H26N4O4	4.18011	1.92424	0.0481908	0.326889	1.17595	2.25941	125869	55708.8	263289	62018	92481.4	101028	147331	89067.6	56601.6	37113.3	61078.2	45490.2	98062.9	35906.3
2.72_233.1493m/z	233.149	2.72412	pos	Threoninyl-Leucine	85958	Organic acids and derivatives	Carboxylic acids and derivatives	Amino acids, peptides, and analogues			50.4	55.7	M+H	C10H20N2O4	-1.11622	1.91105	0.0147366	0.207103	-1.23003	0.42631	41751.6	97937.1	29289.3	86124.5	22259.2	69655.4	13199.5	29981.5	159681	80787.2	74318.1	112393	55678.8	104765
1.09_371.1450m/z	371.145	1.09148	pos	6''-O-Acetylholocalin	HMDB0036331	Organic oxygen compounds	Organooxygen compounds	Carbohydrates and carbohydrate conjugates			39.2	0.669	M+NH4	C16H19NO8	0.335617	1.89503	0.000114855	0.0120536	-2.40431	0.188899	10645.3	56354.4	7367.73	17409.8	13934.4	12596.8	3786.34	8776.87	43017.3	40299.2	56423	55732.2	52951.4	89703.5
4.61_334.1184m/z	334.118	4.60885	pos	4-Oxo-norfloxacin	1600	Unclassified	Unclassified	Unclassified			45.5	36	M+H	C16H16FN3O4	-3.97951	1.89166	2.76837e-07	0.000579897	7.10189	137.367	43002.6	313.05	57405.3	34332.9	41058.1	42126.3	35075.8	48017.5	459.707	254.457	432.653	1.01138e-05	555.857	175.628
1.69_203.0794n	204.087	1.69387	pos	N2-Acetyl-L-aminoadipate	63446	Unclassified	Unclassified	Unclassified			43.8	25.3	M+H, M+Na	C8H13NO5	0.199082	1.88338	0.0245911	0.255173	-1.44801	0.366527	34789.1	94915.5	18562.9	64674.6	32975.8	46071	21580.4	24869.6	74878.9	51449.6	51726.5	151228	68309.6	171900
4.45_332.1259n	333.133	4.45078	pos	5'-Hydroxy-3'-methoxysativan	HMDB0039571	Phenylpropanoids and polyketides	Isoflavonoids	O-methylated isoflavonoids			44.5	25.8	M+H, M+NH4, M+Na, M+H-H2O	C18H20O6	-0.307952	1.87311	0.0464263	0.323056	0.955149	1.93878	156283	80608.9	146846	31761.1	204224	246147	175662	133058	89131.2	102704	116674	38866.9	103406	32870.2
3.76_261.1444m/z	261.144	3.76023	pos	gamma-Glutamylleucine	HMDB0011171	Organic acids and derivatives	Carboxylic acids and derivatives	Amino acids, peptides, and analogues	***		48.4	55.3	M+H	C11H20N2O5	-0.358963	1.86801	0.0161894	0.216218	-1.47789	0.359013	32991.5	91894.9	8884.67	39226.8	73468.7	23068.8	18726.5	34573.3	65608.4	66213.8	62454.8	118702	66760	171630
4.91_438.1910m/z	438.191	4.90878	pos	Gancaonin H	LMPK12050250	Lipids and lipid-like molecules	Polyketides	Flavonoids			39.9	29.6	M+NH4	C25H24O6	-0.376837	1.86766	8.89918e-05	0.0105645	4.50428	22.6946	51157.9	2254.19	51411.5	44657.1	42048.6	88758.4	40677.3	39394.4	2285.73	1701.01	2658.38	544.508	5891.94	443.57
3.31_226.1073m/z	226.107	3.30673	pos	1-(4-hydroxy-3-methoxyphenyl)butane-2,3-dione	HMDB0133474	Benzenoids	Phenols	Methoxyphenols			41.8	13.2	M+NH4	C11H12O4	-0.246712	1.85422	0.0201238	0.237326	0.926424	1.90056	120903	63614.7	79453.7	133955	147250	114901	69621.6	180239	97421.3	99118.2	59925.2	41756.8	54025.6	29440.9
2.37_233.1492m/z	233.149	2.36505	pos	Threoninyl-Isoleucine	85957	Organic acids and derivatives	Carboxylic acids and derivatives	Amino acids, peptides, and analogues			51.3	62.1	M+H	C10H20N2O4	-1.6475	1.85305	0.0116187	0.184227	-1.28826	0.409444	35532.1	86781.4	20456.2	84907.5	17566.5	55765.6	12697.6	21799.3	143206	74438.9	91346	75532.4	70322.7	65842.8
7.08_331.2487m/z	331.249	7.07823	neg	12-hydroxyheptadecanoic acid	HMDB0061663	Lipids and lipid-like molecules	Fatty Acyls	Fatty acids and conjugates	*		44.2	24.4	M+FA-H	C17H34O3	-1.17199	1.85205	0.0323497	0.282535	1.79426	3.46838	97505.9	28112.8	62618.4	47127.9	80997.6	82666.3	233806	77819.2	32846.6	18148.3	24939.2	27456.2	36901.9	28384.4
0.67_317.1151m/z	317.115	0.666367	pos	(E)-1-[4-Hydroxy-3-(3-methyl-1,3-butadienyl)phenyl]-2-(3,5-dihydroxyphenyl)ethylene	HMDB0033331	Phenylpropanoids and polyketides	Stilbenes	Unclassified			38.7	5.64	M+Na	C19H18O3	0.818209	1.85198	0.0134852	0.198726	0.63033	1.54792	170489	110140	112885	148880	194586	241552	137245	187784	104841	143080	96474.9	107248	104300	104899
5.81_516.2012m/z	516.201	5.81255	pos	Artonol D	LMPK12111510	Organoheterocyclic compounds	Benzopyrans	1-benzopyrans			39.5	6.1	M+NH4	C30H26O7	-0.937307	1.84359	0.014187	0.203515	12.2315	4808.78	67446.1	14.0256	59764	60159.5	37980.7	178005	42626.9	26140.4	1.01138e-05	1.01138e-05	84.1537	1.01138e-05	1.01138e-05	1.01138e-05
4.77_418.1621n	419.16	4.76977	pos	(R)-Byakangelicinn 2'-(3-methylbutanoate)	HMDB0039068	Phenylpropanoids and polyketides	Coumarins and derivatives	Furanocoumarins			44.3	28.1	M+H-H2O, M+H	C22H26O8	-1.55027	1.83808	0.000852994	0.0422614	5.16729	35.9343	53553.8	1490.33	54241.6	40132.8	42642.9	107342	43171	33792.4	1811.81	2929.67	1826.63	949.267	1061.63	362.954
1.29_276.0175m/z	276.017	1.29145	neg	Paracetamol sulfate	HMDB0059911	Organic acids and derivatives	Organic sulfuric acids and derivatives	Arylsulfates			44	26.4	M+FA-H	C8H9NO5S	-3.75181	1.83502	0.0361773	0.295562	-1.13872	0.454163	54288.9	119536	32222.5	50137.1	61514.9	69892.7	55088	56878.2	60506.2	107324	75117.4	189200	73553.1	211516
1.53_493.2034n	494.211	1.52842	pos	GalNAcβ1-4GlcNAcβ-Sp	3608	Unclassified	Unclassified	Unclassified			42.1	16.9	M+H, M+Na	C18H31N5O11	2.80232	1.82781	0.0295027	0.272513	-1.90111	0.267738	20914.5	78115.7	37989	11847.3	38330.3	8006.3	25228.3	4086.01	61004.2	9586.66	57103.4	132132	57696.7	151172
3.80_313.0589n	314.066	3.80002	pos	Cyclic dAMP	3441	Unclassified	Unclassified	Unclassified			38.4	0.525	M+H, M+Na	C10H12N5O5P	4.04847	1.82507	5.30969e-05	0.00762354	9.24441	606.52	45714.8	75.3723	39276.5	38032.6	54861.5	74407.1	26789.7	40921.3	1.01138e-05	110.966	1.01138e-05	1.01138e-05	0.0107769	341.257
0.69_315.0810m/z	315.081	0.692417	neg	Allantoin	HMDB0000462	Organoheterocyclic compounds	Azoles	Imidazoles	*	C01551	39	0.943	2M-H	C4H6N4O3	0.996516	1.8226	0.000838592	0.0416225	-1.28107	0.41149	33831.4	82217	14438	64263.6	52920.9	22167.3	20973.6	28225.2	75438.5	89810.5	58047.4	85974.4	80121	103910
2.35_219.1336m/z	219.134	2.34567	pos	Leucyl-Serine	85840	Organic acids and derivatives	Carboxylic acids and derivatives	Amino acids, peptides, and analogues			41.9	14.4	M+H	C9H18N2O4	-1.43789	1.81642	0.00763867	0.150734	-1.68261	0.311519	21546.2	69165	16119.7	41872.7	9818.82	28546.1	15252.7	17667.3	105317	32600.4	49622	99795.2	37034.4	90620.6
5.28_469.1521n	468.145	5.27948	neg	2-amino-4-({1-[(carboxymethyl)-C-hydroxycarbonimidoyl]-2-{[1-(4-hydroxyphenyl)-2-methyl-3-oxopropyl]sulfanyl}ethyl}-C-hydroxycarbonimidoyl)butanoic acid	HMDB0133629	Organic acids and derivatives	Carboxylic acids and derivatives	Amino acids, peptides, and analogues			38.6	5.19	M-H, M+FA-H	C20H27N3O8S	0.546007	1.81563	0.00216204	0.0750838	6.63461	99.361	48066	483.751	38156.5	88900.6	66522.6	14059.9	22087.1	58669.2	758.501	729.945	733.103	1.01138e-05	497.6	183.357
0.65_189.1598m/z	189.16	0.64775	pos	Nε,Nε,Nε-Trimethyllysine	44794	Unclassified	Unclassified	Unclassified			45.5	30.5	M+H	C9H20N2O2	0.249097	1.81065	0.0474198	0.325544	-1.42923	0.371329	36540.1	98403.4	25012.1	41544.3	41676.9	52468.5	44595.1	13943.6	46764	50868.8	51873.1	172869	77880.1	190165
3.85_784.1503m/z	784.15	3.84618	neg	FAD	HMDB0001248	Nucleosides, nucleotides, and analogues	Flavin nucleotides	Unclassified	***	C00016	54.5	81	M-H	C27H33N9O15P2	0.619384	1.79995	0.000636732	0.0350334	-2.7674	0.146869	7293.25	49658.1	2672.72	27791.7	5855.14	2945.83	567.509	3926.59	59060.5	19311.9	36385.4	50883.2	64476.4	67831.4
5.03_368.1127m/z	368.113	5.03167	pos	BICUCULLINE (+)	44019	Unclassified	Unclassified	Unclassified			40.3	6.6	M+H	C20H17NO6	-0.513486	1.78662	0.0337963	0.286693	12.0429	4219.52	66141.7	15.6752	40758.8	15008.9	183234	66743.9	89686.6	1417.77	1.01138e-05	59.1633	1.01138e-05	34.8878	1.01138e-05	1.01138e-05
5.39_552.2206n	551.213	5.38723	neg	Prupaside	HMDB0038951	Lignans, neolignans and related compounds	Lignan glycosides	Unclassified			43.3	26.6	M-H2O-H, M-H	C27H36O12	-0.200214	1.78133	1.65539e-05	0.00381374	6.23098	75.1124	40740.5	542.393	46430.5	60158.7	41760	22738.2	41715.7	31639.6	984.836	245.782	743.788	67.5612	857.605	354.785
1.90_191.1178m/z	191.118	1.89982	pos	3-(2-(methylamino)ethyl)-1H-indol-5-ol	24110	Organoheterocyclic compounds	Indoles and derivatives	Tryptamines and derivatives	**	C06212	57.9	91.6	M+H	C11H14N2O	-0.237402	1.77639	0.00690281	0.142914	6.89343	118.886	56399	474.397	17882.6	57741.9	59548.5	124739	12627.8	65854.6	189.74	1182.95	468.518	409.374	345.762	250.036
1.07_333.0937m/z	333.094	1.0669	neg	(S)-a-Amino-2,5-dihydro-5-oxo-4-isoxazolepropanoic acid N2-glucoside	HMDB0029404	Organic oxygen compounds	Organooxygen compounds	Carbohydrates and carbohydrate conjugates			43.9	25	M-H	C12H18N2O9	-0.871124	1.7722	0.0260755	0.261095	-1.07376	0.475079	45595.8	95975.1	76734.5	44899.7	17369.1	72566.7	50194.7	11810	86341.7	35401.6	106661	155794	89794.3	101858
2.68_203.1391m/z	203.139	2.68195	pos	Isoleucyl-Alanine	85806	Organic acids and derivatives	Carboxylic acids and derivatives	Amino acids, peptides, and analogues			41.6	20.2	M+H	C9H18N2O3	0.39514	1.77169	0.00735844	0.147608	-0.889728	0.539716	53824.6	99727.6	39293.1	74456.2	41706.1	72929.2	51217	43345.8	108699	77639	79459.2	137320	66285	128963
0.74_246.1812m/z	246.181	0.7366	pos	Valyl-Lysine	86024	Organic acids and derivatives	Carboxylic acids and derivatives	Amino acids, peptides, and analogues			42.6	19.2	M+H	C11H23N3O3	-0.147789	1.77119	0.00167611	0.0652643	-1.39567	0.380067	26088.2	68641	28385.8	58832.2	14740.5	21244.1	15489.4	17837.2	95938.6	41677.1	61451.3	72870.7	74697.4	65210.6
4.11_265.1546m/z	265.155	4.10597	pos	R-4-benzyl-3-isobutyryloxazolidin-2-one	65458	Unclassified	Unclassified	Unclassified			36.9	0	M+NH4	C14H17NO3	-0.437224	1.76904	0.00472974	0.116541	-0.88756	0.540527	51548.7	95367.4	30995.3	93893.2	36716.5	70208.8	27558.5	49920.2	121601	79919	94353.5	94414.8	84689.3	97227.2
5.65_516.2005m/z	516.201	5.64648	pos	JWH 018 N-(5-hydroxypentyl) β-D-Glucuronide	96595	Unclassified	Unclassified	Unclassified			38.5	0	M+H-H2O	C30H31NO8	-2.15464	1.76385	0.0208295	0.239821	10.787	1766.89	64774.3	36.6601	63695.9	41877.6	37877.3	179591	44409.1	21194.6	152.051	1.01138e-05	67.9092	1.01138e-05	1.01138e-05	1.01138e-05
6.66_346.2349n	369.225	6.656	pos	9,10-dihydroxy-Octadecanedioic acid	74916	Unclassified	Unclassified	Unclassified			42.5	21.7	M+H, M+NH4, M+Na, M+H-H2O	C18H34O6	-1.7902	1.75569	0.00707735	0.144612	2.15954	4.46773	69187.9	15486.1	23390.9	108436	92034.8	92494.1	21049.9	77721.9	33822.2	15508.7	12947	7298.85	17564.2	5775.81
0.86_295.0664m/z	295.066	0.8576	pos	6-(1-carboxy-2-methoxy-2-oxoethyl)-3,4,5-trihydroxyoxane-2-carboxylic acid	HMDB0130027	Organic oxygen compounds	Organooxygen compounds	Carbohydrates and carbohydrate conjugates			40.6	10.3	M+H	C10H14O10	1.34882	1.74384	0.000538921	0.030722	-1.95509	0.257905	13837.9	53655	10399.4	30184.9	17728.1	12326.2	2636.5	9752.32	59826.4	39279.7	73232.5	31259.5	70893.4	47438.8
5.18_420.1437m/z	420.144	5.17503	pos	Petasitenine	HMDB0030328	Organoheterocyclic compounds	Azaspirodecane derivatives	Unclassified		C10359	44.1	28.3	M+K	C19H27NO7	4.6333	1.73245	0.00275541	0.0859237	9.52733	737.923	50771.5	68.8032	45123.7	39078.3	59304.7	108728	34825.9	17568.3	6.5725	1.01138e-05	6.88385	143.917	7.6154	247.831
6.25_483.1679n	484.175	6.25453	pos	2-amino-4-({1-[(carboxymethyl)-C-hydroxycarbonimidoyl]-2-[(2-hydroxy-2-methyl-3-oxo-1-phenylbutyl)sulfanyl]ethyl}-C-hydroxycarbonimidoyl)butanoic acid	HMDB0133696	Organic acids and derivatives	Carboxylic acids and derivatives	Amino acids, peptides, and analogues			39.9	12.6	M+H, M+NH4	C21H29N3O8S	0.746217	1.72576	0.00317564	0.0921236	10.0691	1074.23	51005.7	47.4814	38912.6	50424.6	39075.5	115376	33707.3	28538.2	1.01138e-05	1.01138e-05	284.888	1.01138e-05	1.01138e-05	1.01138e-05
0.81_230.0904n	231.098	0.805283	pos	2-Acetyl-5-tetrahydroxybutyl Imidazole	45499	Unclassified	Unclassified	Unclassified			39.4	0	M+H-H2O, M+H	C9H14N2O5	0.608109	1.72397	0.000324738	0.0222772	-0.845179	0.556642	52558.6	94420.9	42794.6	60480.2	51950.2	55814.1	38542.2	65770.4	79849.8	98088.6	82855.7	98985	83908.2	122838
7.29_458.2299n	459.237	7.28758	pos	Hellebrigenin 3-acetate	67233	Unclassified	Unclassified	Unclassified			52.1	66.9	M+H, M+NH4, M+Na	C26H34O7	-1.21083	1.72199	0.0139153	0.202262	6.15376	71.1976	58668	824.016	15261.7	54013.9	67150	144085	13283.1	58214	2343.37	417.808	1067.57	1.01138e-05	1115.35	1.01138e-05
1.59_393.1867m/z	393.187	1.59047	pos	2-(2-hydroxy-3,4-dimethoxy-6-{[3,4,5-trihydroxy-6-(hydroxymethyl)oxan-2-yl]oxy}cyclohexylidene)acetonitrile	HMDB0125513	Organic oxygen compounds	Organooxygen compounds	Carbohydrates and carbohydrate conjugates			47.8	44.8	M+NH4	C16H25NO9	-0.254348	1.71873	0.0050062	0.120438	-1.88585	0.270583	15317	56607.2	9567.97	44053.4	8194.3	7164.02	7370.96	15551.2	78066.2	18716.1	77736.2	48153.4	74746.4	42224.9
5.09_339.1198m/z	339.12	5.0923	pos	2-(3,5-Dimethoxyphenyl)-3,4-dihydro-7-methoxy-2H-1-benzopyran-5-ol	LMPK12020260	Unclassified	Unclassified	Unclassified			39.1	1.18	M+Na	C18H20O5	-1.54292	1.71872	0.0156233	0.212979	0.658482	1.57842	130327	82567.9	99180.6	165022	97018.9	137151	100438	183151	80897.1	108914	80997.8	85928.5	72371.2	66299.3
6.11_291.1292m/z	291.129	6.10808	pos	N2-(3-Hydroxysuccinoyl)arginine	HMDB0032765	Organic acids and derivatives	Carboxylic acids and derivatives	Amino acids, peptides, and analogues			37.8	0.0309	M+H	C10H18N4O6	-2.53715	1.714	0.00175061	0.0670788	4.60837	24.3925	43310.5	1775.57	87164.7	50835.8	40947.8	23804.2	35393.1	21717.3	2330.17	1219.1	1308.87	1712.01	1988.81	2094.43
6.65_345.2278m/z	345.228	6.65045	neg	3-methyl-hexadecanedioic acid	LMFA01170024	Lipids and lipid-like molecules	Fatty Acyls	Fatty Acids and Conjugates			47.4	41.4	M+FA-H	C17H32O4	-1.57824	1.7139	0.00870818	0.160066	2.39354	5.25446	64409.7	12258.1	14674.7	109888	84876.9	87725.3	19423.9	69868.8	20909.3	14093.7	10945	6435.96	15245.8	5918.67
5.87_473.2522n	474.259	5.87473	pos	LysoPE(0:0/18:4(6Z,9Z,12Z,15Z))	HMDB0011480	Lipids and lipid-like molecules	Glycerophospholipids	Glycerophosphoethanolamines	*		38.7	2.32	M+H, M+Na	C23H40NO7P	-4.33737	1.71133	0.000903492	0.0439752	0.981429	1.97442	78534.5	39776	95284.1	90663.4	67365.1	68882.1	62569.9	86442.5	41663.5	55340.7	53445.7	34311.3	39726.5	14168.2
5.24_245.1389m/z	245.139	5.2374	neg	(S)-9-Hydroxy-10-undecenoic acid	LMFA01050436	Organic acids and derivatives	Hydroxy acids and derivatives	Medium-chain hydroxy acids and derivatives			47.7	42.6	M+FA-H	C11H20O3	-2.80788	1.71068	0.00588036	0.131531	2.1808	4.53405	62366.5	13755.1	73261	16000.2	108325	87135.6	44727.3	44749.9	25160.1	12894.6	16184.3	8707.21	13703.8	5880.74
1.07_245.1139m/z	245.114	1.0669	neg	Aspartyl-Isoleucine	HMDB0028756	Organic acids and derivatives	Carboxylic acids and derivatives	Amino acids, peptides, and analogues			42.9	20.3	M-H	C10H18N2O5	-1.63831	1.7041	0.00225314	0.0773793	-1.29188	0.408418	28705.2	70283.9	34953	59986	14139.3	28486.5	9428.43	25237.8	99845.6	66358.2	79952.4	54755.4	67445.2	53346.5
4.57_279.1694m/z	279.169	4.56977	pos	Cochlearine	68631	Unclassified	Unclassified	Unclassified			38.1	0	M+NH4	C15H19NO3	-3.50745	1.70295	0.000486751	0.0288891	-1.385	0.382889	23286.6	60818.2	25032.9	34152.9	12890.5	41091.7	6761.09	19790.7	79370	52662.7	56747.7	65490.1	42977.3	67661.5
3.54_304.1767m/z	304.177	3.53518	pos	Phenylalanyl-Arginine	HMDB0028989	Organic acids and derivatives	Carboxylic acids and derivatives	Amino acids, peptides, and analogues			47.9	44.5	M+H-H2O	C15H23N5O3	-0.168947	1.70112	0.0330685	0.284005	-2.39146	0.19059	11601.1	60869.2	7928.07	44167.4	2998.72	4160.33	2819.75	7532.11	141221	15840.8	33981.1	46664.7	88324.7	39183.5
0.72_205.0821m/z	205.082	0.71945	pos	γ-D-Glutamylglycine	24059	Unclassified	Unclassified	Unclassified			43.2	22.9	M+H	C7H12N2O5	0.763262	1.70054	0.0109495	0.179894	-1.59932	0.330033	21699.3	65749	22882.9	43387.9	15179.3	15596.9	10996.9	22152	119026	34819.9	66571.9	38947.6	87673.2	47456.2
1.25_255.0061m/z	255.006	1.24803	pos	4-hydroxy-7-methyl-5H-furo[2,3-g]isochromen-5-one	HMDB0138947	Phenylpropanoids and polyketides	Isocoumarins and derivatives	Unclassified			37.3	1.53	M+K	C12H8O4	3.34821	1.6785	0.0130162	0.19525	-1.57878	0.334766	24306.1	72606.2	20211.8	27909.7	35958.7	28589.1	14657.3	18509.8	32395.1	52300.9	39241.3	114247	74747.4	122705
3.33_217.0951n	218.102	3.32748	pos	1-Isothiocyanato-8-(methylthio)octane	HMDB0038447	Organosulfur compounds	Isothiocyanates	Unclassified			37.4	0	M+H, M+Na	C10H19NS2	-3.6906	1.67592	0.0466778	0.323991	-1.70673	0.306355	23300.7	76058.1	4345.08	75056	9450.13	33413.8	5473.38	12066	52975.8	36801.6	25891.3	134373	64499.5	141807
5.26_246.1464n	269.136	5.2556	pos	3-hydroxy-dodecanedioic acid	74935	Lipids and lipid-like molecules	Fatty Acyls	Fatty Acids and Conjugates			42.8	19.9	M+H-H2O, M+H, M+Na	C12H22O5	-1.16789	1.67137	0.0105154	0.175611	1.23431	2.35268	84008.4	35707.5	103063	31572.1	135454	102564	62768.9	68627.6	51455	30793.7	32603.1	31027.7	33827.7	34537.8
1.21_288.2029m/z	288.203	1.20758	pos	Leucyl-Arginine	85827	Organic acids and derivatives	Carboxylic acids and derivatives	Amino acids, peptides, and analogues			42.8	21.7	M+H	C12H25N5O3	-0.513762	1.67023	0.0490497	0.329056	-1.81722	0.283767	19078.6	67233.4	18218.8	32008.7	6245.66	25952.1	11711.9	20334.6	159055	22758.8	40929.1	77616.9	22085.4	80955
5.40_502.1860m/z	502.186	5.39793	pos	2-amino-4-({1-[(carboxymethyl)-C-hydroxycarbonimidoyl]-2-{[1-(2,6-dihydroxyphenyl)-3-hydroxy-3-methylbutan-2-yl]sulfanyl}ethyl}-C-hydroxycarbonimidoyl)butanoic acid	HMDB0126374	Organic acids and derivatives	Carboxylic acids and derivatives	Amino acids, peptides, and analogues			43.3	28	M+H	C21H31N3O9S	1.22297	1.66884	0.000707929	0.0370143	9.63	792.351	42298.3	53.3832	20007.6	78071.4	47698.3	52008.1	28623	27381.1	1.01138e-05	320.299	1.01138e-05	1.01138e-05	1.01138e-05	1.01138e-05
7.70_332.2557n	333.263	7.70188	pos	18-hydroxy-9S,10R-dihydroxy-stearic acid	36012	Lipids and lipid-like molecules	Fatty Acyls	Octadecanoids			42.8	21.7	M+H, M+Na, M+H-H2O	C18H36O5	-1.79726	1.66603	0.030293	0.274773	1.41629	2.66899	106323	39836.2	48151.9	111356	93587.6	193918	113709	77212.2	101875	4306.67	31003.3	10679.2	81639	9514.03
6.16_492.2360n	491.229	6.15833	neg	4-Hydroxyretinoic acid glucuronide	HMDB0061688	Lipids and lipid-like molecules	Prenol lipids	Terpene glycosides	*		41.9	15.6	M-H, M+FA-H	C26H36O9	0.108016	1.66412	0.000647514	0.0352959	7.70637	208.857	38900.5	186.254	27566.4	11001.5	60712.6	46871.5	29452.9	57798.3	134.619	6.93453	158.134	222.652	353.687	241.501
1.25_397.0361m/z	397.036	1.24975	neg	Flubenzimine	72790	Unclassified	Unclassified	Unclassified			37.2	0	M-H2O-H	C17H10F6N4S	2.14975	1.65801	0.0124029	0.190556	-2.82818	0.14081	7776.47	55226.8	5073.22	13224.6	14858.1	8049.69	1743.44	3709.75	11995	28100.9	22980.1	88581.7	90247.5	89455.7
1.15_246.1447m/z	246.145	1.14703	pos	Asparaginyl-Leucine	85650	Organic acids and derivatives	Carboxylic acids and derivatives	Amino acids, peptides, and analogues			51.3	62.4	M+H	C10H19N3O4	-0.622001	1.65617	0.00519538	0.122657	-1.08402	0.471713	36433.3	77236.2	19573.2	74391.5	19110.8	47678.9	17755.2	40090.2	104623	74700.6	66763.2	87509.3	56100.9	73720.3
4.92_326.1334n	371.128	4.92178	neg	2,2,4-Trimethyl-3-(4-fluorophenyl)-2H-1-benzopyran-7-ol acetate	70550	Unclassified	Unclassified	Unclassified			37.9	0	M-H2O-H, M+FA-H	C20H19FO3	4.97551	1.65222	0.0408266	0.309246	1.0385	2.0541	92458.2	45011.6	170640	114051	86291.9	24770	83524.3	75472.5	63972.7	51874.8	43697	43608.9	36015.9	30900.3
7.08_333.2628m/z	333.263	7.07613	pos	9,10,13-Trihydroxystearic acid	87299	Lipids and lipid-like molecules	Fatty Acyls	Fatty acids and conjugates	*		45.2	31.9	M+H	C18H36O5	-2.15541	1.64767	0.0340556	0.287833	1.89399	3.71661	75258.4	20249.2	50844.9	33130.2	58895.1	63336.4	184638	60706	22364.4	12364	16479.4	21259.1	26320.2	22708.3
4.86_325.1315n	324.124	4.85898	neg	Palaudine	HMDB0032143	Organoheterocyclic compounds	Isoquinolines and derivatives	Benzylisoquinolines			41.3	17.9	M-H, 2M-H	C19H19NO4	0.307153	1.63533	0.0329812	0.283608	4.3106	19.8436	57779.7	2911.76	43601.9	165742	30695.7	57027.2	24327	25284.4	3741.22	3453.36	3418.79	1311.55	4709.52	836.127
4.41_337.0948n	338.102	4.41223	pos	gamma-Glutamylcysteinylserine	HMDB0039733	Organic acids and derivatives	Carboxylic acids and derivatives	Amino acids, peptides, and analogues			45	37.9	M+H, M+Na	C11H19N3O7S	1.41542	1.63304	9.85949e-05	0.0112171	4.72664	26.4765	38977.9	1472.17	41109.3	25670	40173	60511	46846.7	19557.6	1639.97	2498.34	2106.79	752.299	1835.63	1.01138e-05
5.73_277.1136m/z	277.114	5.72997	pos	5-Amino-6-ribitylamino uracil	HMDB0011106	Organic oxygen compounds	Organooxygen compounds	Carbohydrates and carbohydrate conjugates	**	C04732	39.5	8.26	M+H	C9H16N4O6	-2.2935	1.63182	0.0013822	0.0578514	3.98738	15.8606	39667.9	2501.02	75984.2	48111.3	39370.4	19617.6	32897	22026.6	2151.71	1197.68	1028.11	3491.99	1869.74	5266.9
2.50_242.1264n	260.16	2.50295	pos	Hydroxypentobarbital	495	Unclassified	Unclassified	Unclassified			43.4	22.1	M+H, M+NH4	C11H18N2O4	-1.00623	1.62053	0.00716367	0.145716	-1.29402	0.407814	26734.2	65555	17200.4	48080.8	14316.5	45824.5	10085.9	24897.3	84775.8	48713.4	47097.1	95667.6	40586.4	76489.5
4.57_403.1287m/z	403.129	4.56977	pos	Saphenamycin	69428	Unclassified	Unclassified	Unclassified			39.1	0.135	M+H	C23H18N2O5	-0.303566	1.6161	0.000407163	0.0255828	19.3326	660219	39302.9	0.0595302	36109	29192	37194.2	75043.1	36873.3	21406	0.330152	0.0269883	1.01138e-05	1.01138e-05	1.01138e-05	1.01138e-05
0.82_217.1182m/z	217.118	0.822333	pos	Prolyl-Threonine	85920	Organic acids and derivatives	Carboxylic acids and derivatives	Amino acids, peptides, and analogues			41.5	14.1	M+H	C9H16N2O4	-0.437415	1.61485	0.0012976	0.0561131	-1.17497	0.442894	28555.9	64475.8	16891	54583.2	22264.7	43885.1	9273.75	24437.8	76885.3	67576.3	70299.3	52440.9	67586.4	52066.9
0.71_233.0773m/z	233.077	0.710133	neg	L-glycyl-L-hydroxyproline	HMDB0011173	Unclassified	Unclassified	Unclassified			45.4	34.4	M+FA-H	C7H12N2O4	-3.46288	1.61272	0.000306272	0.0214359	-1.99423	0.251002	11172.6	44512	6903.63	30918.7	7776.17	8303.26	4149.53	8984.14	62298.8	34511.9	51756.7	32192.7	47738.4	38573.3
6.87_310.2138n	311.221	6.86602	pos	13(S)-HpOTrE	36052	Unclassified	Unclassified	Unclassified			55	81.1	M+H-H2O, M+H	C18H30O4	-1.88099	1.60139	0.00325264	0.093184	1.40825	2.65415	64419.6	24271.3	34030.9	71633.6	76217.6	68738.3	39106.8	96790.5	43665.9	20841.5	19767.6	20416.6	21318	19618.1
5.63_369.2250m/z	369.225	5.62647	pos	Floionic acid	LMFA01170030	Lipids and lipid-like molecules	Fatty Acyls	Fatty Acids and Conjugates			39	2.62	M+Na	C18H34O6	0.832874	1.59637	0.0460618	0.322159	0.750415	1.68228	127408	75735.7	117831	125074	119570	145071	64359.9	192545	127203	65104.9	85862.1	41244	103408	31593.1
4.00_328.1543m/z	328.154	4.00433	pos	BOLDINE	43941	Unclassified	Unclassified	Unclassified			38.1	24.1	M+H	C19H21NO4	-0.155046	1.59636	1.48993e-07	0.000485662	2.67187	6.37256	36694.2	5758.16	37361.1	46113.7	35558.6	34171.8	28815.1	38144.9	7496.39	6176.58	6322.3	3817.31	6832.43	3903.96
0.63_349.0602m/z	349.06	0.634	neg	5-[3-methoxy-4-(sulfooxy)phenyl]pentanoic acid	HMDB0127792	Lipids and lipid-like molecules	Fatty Acyls	Fatty acids and conjugates	*		37.8	0.0329	M+FA-H	C12H16O7S	1.16974	1.59184	0.0105191	0.175611	-1.75681	0.295902	17858.6	60353.1	11340.3	19774.9	22483.6	18175.5	24609.1	10768.1	25752.3	47672.5	34566.5	95127.2	53352.9	105647
4.36_259.1548m/z	259.155	4.35865	neg	12-hydroxy-10-dodecenoic acid	LMFA01050168	Lipids and lipid-like molecules	Fatty Acyls	Fatty Acids and Conjugates			47.3	39.1	M+FA-H	C12H22O3	-1.16167	1.58714	0.0366752	0.296555	0.765066	1.69945	111674	65712.1	79307.8	112896	95550.1	127214	86354.5	168723	96258.4	94030.1	69631.7	30012.5	84361.4	19978.2
4.87_508.2307n	509.238	4.86843	pos	Mozambioside	91985	Organoheterocyclic compounds	Naphthofurans	Unclassified			45.2	35.1	M+H, M+NH4, M+Na	C26H36O10	-0.19901	1.58037	0.000415174	0.0257687	6.53937	93.0135	33476	359.905	30942.7	53593.9	41955.1	9416.79	23427.2	41520.3	136.837	578.051	343.262	591.821	105.584	403.875
4.35_311.1466m/z	311.147	4.3507	pos	Glutamyl-Phenylalanine	85740	Organic acids and derivatives	Carboxylic acids and derivatives	Amino acids, peptides, and analogues			37.8	0	M+NH4	C14H17N2O5-	-3.4812	1.5697	0.0237075	0.25212	1.1381	2.20091	73718.4	33494.4	101012	58115.8	58642	56444.6	43704.1	124391	55908.5	37011.9	45275.1	12912.6	42668	7190.58
7.35_516.2589m/z	516.259	7.34923	pos	EPOXYGEDUNIN	43688	Unclassified	Unclassified	Unclassified			39.1	0	M+NH4	C28H34O8	-0.571577	1.56498	0.010215	0.172619	5.91123	60.1807	44210.6	734.63	34104.6	479.082	54087.5	98666.7	22295.3	55630.4	802.064	1.01138e-05	1481.28	0.737823	1374.91	748.79
5.48_456.1437m/z	456.144	5.47995	pos	2-amino-4-({1-[(carboxymethyl)-C-hydroxycarbonimidoyl]-2-{[1,3-dihydroxy-1-(2-hydroxyphenyl)propan-2-yl]sulfanyl}ethyl}-C-hydroxycarbonimidoyl)butanoic acid	HMDB0134078	Organic acids and derivatives	Carboxylic acids and derivatives	Amino acids, peptides, and analogues			40.7	29.6	M+H-H2O	C19H27N3O9S	0.472884	1.55986	0.0020762	0.0736823	31.8558	3.88656e+09	39307.7	1.01138e-05	27019.2	79479.5	41048.6	49541.2	25015.1	13742.5	1.01138e-05	1.01138e-05	1.01138e-05	1.01138e-05	1.01138e-05	1.01138e-05
5.22_306.0744n	324.113	5.21683	pos	EPIGALLOCATECHIN	44010	Phenylpropanoids and polyketides	Flavonoids	Flavans	**	C09727	41.7	18.7	M+H, M+NH4	C15H14O7	1.53798	1.55875	0.013095	0.195901	11.8028	3572.75	47411.5	13.2703	48244.8	13650.7	42650.8	105381	74044.6	496.625	17.2278	1.01138e-05	1.01138e-05	44.8077	17.5862	1.01138e-05
5.28_477.2487m/z	477.249	5.27948	neg	Erinacine A	HMDB0040291	Lipids and lipid-like molecules	Prenol lipids	Diterpenoids	*		50.1	55.1	M+FA-H	C25H36O6	-1.62731	1.55523	0.0344557	0.288877	6.35919	82.0934	56347.6	686.385	50254	49427	13596.1	160991	58987.5	4830.37	2092.28	1015.9	1.01138e-05	325.648	684.472	1.01138e-05
4.27_376.1380n	421.137	4.27345	neg	Riboflavin (Vitamin B2)	233	Unclassified	Unclassified	Unclassified			46.1	38.4	M-H, M+FA-H	C17H20N4O6	-0.682447	1.55461	0.0204524	0.238576	-1.47051	0.360855	22869.6	63376.1	19739.6	31690.5	23426.7	23204.6	22772.4	16383.7	42618.4	33986.9	42666.5	89552.4	47190.8	124242
0.73_237.0610m/z	237.061	0.7272	neg	Quinic acid	HMDB0003072	Organic oxygen compounds	Organooxygen compounds	Alcohols and polyols	**	C00296	44.9	31	M+FA-H	C7H12O6	-3.31857	1.54709	0.00640251	0.136894	-0.980435	0.506827	40033.4	78988.4	42392.5	69682.4	36004.5	21979	24840.9	45301.4	104268	70543.6	67450.7	55747.4	108356	67564.3
0.81_190.1074m/z	190.107	0.805283	pos	5-hydroxyhexanoylglycine	HMDB0094722	Organic acids and derivatives	Carboxylic acids and derivatives	Amino acids, peptides, and analogues			47.8	43.1	M+H	C8H15NO4	-0.0329952	1.54576	0.0131536	0.196352	-0.555165	0.680579	92264.9	135568	69305.5	142593	77080.8	95446.9	55946.8	113217	129881	159014	123474	130203	121279	149559
5.97_411.2040m/z	411.204	5.96515	neg	19-hydroxy-Resolvin E1	LMFA03140005	Lipids and lipid-like molecules	Fatty Acyls	Eicosanoids			36.7	6.89	M+FA-H	C20H30O6	4.33279	1.54127	0.00126896	0.0559515	1.45738	2.7461	52751.9	19209.8	87566.3	42535.3	51145.5	49250.3	46937	39077.1	24495.4	19929.1	24896.7	14665.4	21056.8	10215.3
5.03_506.2153n	507.223	5.03167	pos	Limonoate	65618	Unclassified	Unclassified	Unclassified			47.6	44	M+H, M+NH4, M+Na	C26H34O10	0.182028	1.53983	5.43591e-05	0.00762849	6.66335	101.36	32678.8	322.402	19283.8	45346.4	30335.8	45731.1	19437.9	35937.5	352.562	291.002	1.01138e-05	488.667	235.719	566.463
3.54_223.1076m/z	223.108	3.53518	pos	Glycyl-Phenylalanine	85758	Organic acids and derivatives	Carboxylic acids and derivatives	Amino acids, peptides, and analogues			48.7	47.2	M+H	C11H14N2O3	-0.351864	1.5388	0.0130515	0.195568	-1.62429	0.324369	19199.7	59191	11971.3	21850.1	13190.9	31424.2	14200.9	22560.8	34289.8	53833.3	43599.9	94637.9	26964.6	101821
10.72_295.2508n	318.24	10.7183	pos	(4E,8E,10E-d18:3)sphingosine	53913	Lipids and lipid-like molecules	Sphingolipids	Sphingoid bases			46.7	39.3	M+Na, M+K, M+H	C18H33NO2	-1.18482	1.53797	0.0386408	0.302881	-0.81393	0.56883	66873.1	117563	43244.8	63591	78791.1	81394.3	69094.1	65123.5	54252.8	168826	109852	114417	75555.7	182472
5.30_422.1592m/z	422.159	5.29537	pos	Colchicine	HMDB0015466	Hydrocarbon derivatives	Tropones	Unclassified		C07592	39.5	8.77	M+Na	C22H25NO6	4.37224	1.53564	4.93704e-05	0.00745843	31.5734	3.19558e+09	32319.3	1.01138e-05	32353.9	30562.5	23916.3	55139.4	23819.6	28124	1.01138e-05	1.01138e-05	1.01138e-05	1.01138e-05	1.01138e-05	1.01138e-05
1.11_625.1587m/z	625.159	1.11012	pos	6-({4,5-dihydroxy-2-[hydroxy({2,3,4-trihydroxy-6-oxo-3-[3,4,5-trihydroxy-6-(hydroxymethyl)oxan-2-yl]cyclohexa-1,4-dien-1-yl})methyl]oxan-3-yl}oxy)-3,4,5-trihydroxyoxane-2-carboxylic acid	HMDB0128268	Phenylpropanoids and polyketides	Cinnamic acids and derivatives	Hydroxycinnamic acids and derivatives			49.3	64	M+H-H2O	C24H34O20	-3.71803	1.53236	0.00857327	0.159046	-2.65102	0.159208	7163.6	44995.4	6438.49	19386.9	10088.7	732.013	5738.77	596.719	61427.7	44590.4	64258.8	8920.67	75818	14956.6
4.73_352.1175m/z	352.117	4.72873	pos	6-Hydroxyprotopine	64365	Unclassified	Unclassified	Unclassified			39.1	0	M+H-H2O	C20H19NO6	-1.22441	1.52939	0.00244278	0.0803288	5.12029	34.7824	40384.5	1161.06	37365	28011.2	33349.6	85837.6	41383.5	16360.2	749.741	573.344	864.184	1949.6	980.421	1849.07
1.07_303.1429n	304.15	1.07442	pos	N5-Acetyl-N2-gamma-L-glutamyl-L-ornithine	HMDB0039423	Organic acids and derivatives	Carboxylic acids and derivatives	Amino acids, peptides, and analogues			41.6	12.2	M+H-H2O, M+H	C12H21N3O6	-0.598937	1.52632	0.0170817	0.219476	-0.660729	0.632559	69714.7	110211	61645.4	103508	52983.9	83400.4	37340.2	79410.3	129920	127752	136127	78300.3	107652	81511.7
6.30_305.1854m/z	305.185	6.29705	pos	Feruperine	HMDB0040699	Benzenoids	Phenols	Methoxyphenols			40.5	15.7	M+NH4	C17H21NO3	-1.94072	1.52347	0.0031302	0.0916077	1.43635	2.70635	48705.2	17996.7	70402.1	36994.8	39071.8	51530.5	30844	63388.2	13853.7	40506.7	14784.8	18033.1	10648.5	10153.3
5.42_434.2644m/z	434.264	5.41812	pos	PE(16:1(9Z)/0:0)	LMGP02050010	Lipids and lipid-like molecules	Glycerophospholipids	Glycerophosphoethanolamines			40.4	16.8	M+H-H2O	C21H42NO7P	-4.90376	1.52309	0.000190415	0.0158536	-1.68426	0.311162	13063.5	41982.8	9599.71	17246.2	13433.5	13201.1	5862.06	19038.1	50907	20710	48031.4	41970.2	50542.3	39735.9
0.82_245.1132m/z	245.113	0.822333	pos	Hydroxyprolyl-Hydroxyproline	85771	Organic acids and derivatives	Carboxylic acids and derivatives	Amino acids, peptides, and analogues			37.5	0	M+H	C10H16N2O5	-0.17421	1.51842	0.0200092	0.237007	-0.771822	0.585677	57721.3	98554.8	69290.5	62784.4	49910.4	75123	31381.1	57838.4	83261.4	93034.4	74642.7	106540	73578	160272
5.34_436.1751m/z	436.175	5.33572	pos	Ulexin C	LMPK12050179	Lipids and lipid-like molecules	Polyketides	Flavonoids			45.6	33.1	M+NH4	C25H22O6	-0.83203	1.51775	6.33587e-05	0.00856224	8.67943	409.985	32215.2	78.5764	34487.4	34154.4	30171.2	52908.5	23591.9	17977.6	260.171	70.6795	0.292643	1.01138e-05	140.315	1.01138e-05
1.23_410.1303m/z	410.13	1.2302	neg	2-(acetylamino)-1,5-anhydro-2-deoxy-4-O-b-D-galactopyranosyl-D-arabino-Hex-1-enitol	HMDB0002282	Organic oxygen compounds	Organooxygen compounds	Carbohydrates and carbohydrate conjugates			43.7	20.7	M+FA-H	C14H23NO10	-0.403412	1.51331	0.0253124	0.258086	-1.86838	0.273881	17783.4	64931.2	6687.06	24148	42063.9	13299.2	5810.03	14692.5	31389.5	109389	49198	90300.8	7028.23	102281
5.03_290.1720n	313.162	5.03167	pos	1-Octen-3-yl glucoside	88858	Lipids and lipid-like molecules	Fatty Acyls	Fatty acyl glycosides	*		47.6	47.2	M+H-H2O, M+NH4, M+Na, M+H	C14H26O6	-3.40357	1.51316	0.0242026	0.253726	0.64155	1.56	102149	65480.2	99271.4	104414	90592.4	92597.8	64458.3	161562	73304.4	76652.1	61982	70351.3	62865.7	47725.6
4.75_639.3018m/z	639.302	4.74893	pos	Riboflavine 2',3',4',5'-tetrabutanoate	HMDB0034433	Organoheterocyclic compounds	Pteridines and derivatives	Alloxazines and isoalloxazines			40.7	13.4	M+H-H2O	C33H44N4O10	-0.941232	1.51251	0.00934237	0.164509	1.25553	2.38756	61767.5	25870.6	34199.8	85492.4	66270.9	68684.1	32665.3	83292.6	30480.5	49787.3	16034.4	32194.9	11231	15495.5
5.09_281.1167m/z	281.117	5.0923	pos	Infectocaryone	LMPK12120418	Lipids and lipid-like molecules	Polyketides	Flavonoids			51.6	62.7	M+H-H2O	C18H18O4	-1.91282	1.50894	0.0163318	0.216863	0.614105	1.53061	106290	69442.7	79122.3	132415	80383.1	114668	85841.9	145307	65868.3	91811.1	63881.2	75747.8	63351.3	55996.6
4.27_377.2281m/z	377.228	4.27042	pos	Prostaglandin F2a	HMDB0001139	Lipids and lipid-like molecules	Fatty Acyls	Eicosanoids	**	C00639	40.6	18.8	M+Na	C20H34O5	-4.96112	1.49917	0.0252743	0.258025	-1.81068	0.285056	13994.3	49093.3	11202.9	45744.8	5561.49	8160.56	3732.4	9563.83	100839	16089.6	50057.7	46847.9	30810.3	49915.6
5.59_620.2838n	621.291	5.58525	pos	Lanceotoxin A	67237	Unclassified	Unclassified	Unclassified			46.2	39.8	M+H, M+Na	C32H44O12	0.817767	1.49573	0.0133449	0.197925	0.846039	1.79756	73213.3	40729.3	72836.9	53468.5	84026.6	80565.7	61332.7	87049.2	28813.2	84591.1	43022.6	37340.7	31024.6	19583.3
5.83_472.2085n	473.216	5.8325	pos	Bryophyllin A	67226	Unclassified	Unclassified	Unclassified			47.5	47.3	M+H, M+Na	C26H32O8	-2.48902	1.49488	0.00419319	0.109054	6.00507	64.2255	35196.9	548.02	71477.9	24975.3	11118.4	40530.5	48742.1	14336.9	1075.99	645.195	686.229	1.01138e-05	800.624	80.0833
1.49_188.1161n	189.123	1.4871	pos	Isoleucyl-Glycine	85813	Organic acids and derivatives	Carboxylic acids and derivatives	Amino acids, peptides, and analogues			43.6	21.2	M+H-H2O, M+H	C8H16N2O3	0.218893	1.49304	0.00264132	0.0841267	-1.4294	0.371286	19271.5	51904.9	14852	38860.5	12721.8	17579.9	9477.7	22137.2	61389.7	43103.6	39436.9	76206.2	30128	61164.8
2.50_157.0739n	158.081	2.50295	pos	N-Methacrylylglycine methyl ester	5813	Unclassified	Unclassified	Unclassified			42.5	13.5	M+H, M+Na, M+H-H2O	C7H11NO3	-0.0599211	1.48987	0.0245001	0.255006	1.42718	2.68921	57106.1	21235.3	70794.6	52604.6	92660.6	16337.8	21995.5	88243.2	31449.1	24585.9	20612.7	18375.7	14718.8	17669.5
1.69_202.0712m/z	202.071	1.69433	neg	N-acetyl-L-2-aminoadipate(2-)	HMDB0062715	Organic acids and derivatives	Carboxylic acids and derivatives	Amino acids, peptides, and analogues			46.1	37.8	M-H	C8H13NO5	-4.50019	1.48953	0.0196644	0.234733	-1.42819	0.371596	21319.5	57372.8	9126.11	46687.5	18714.3	28135.6	11377.3	13876.2	53190.1	31242.4	31381.7	84593.1	44260.8	99568.6
4.29_329.1263n	330.134	4.29112	pos	3-O-Acetylhamayne	69335	Unclassified	Unclassified	Unclassified			44.6	25.9	M+H, M+Na	C18H19NO5	-0.0680124	1.48298	5.09271e-05	0.00753089	4.59903	24.2352	31698.8	1307.97	34424.6	28176.8	27331.1	52678.2	25297.8	22284.5	1473.67	735.506	1955.68	1150.1	1531.56	1001.27
5.26_418.1280m/z	418.128	5.2556	pos	Lophirone D	LMPK12120074	Lipids and lipid-like molecules	Polyketides	Flavonoids			38.6	2.14	M+NH4	C24H16O6	-1.21508	1.48267	0.00024041	0.0183096	11.8114	3594.05	32146.8	8.94445	29247.3	34025.4	21386	59540.9	25325.2	23355.9	1.01138e-05	48.6903	1.01138e-05	4.97635	1.01138e-05	1.01138e-05
0.79_203.1028m/z	203.103	0.78785	pos	Proclavaminic acid	64565	Unclassified	Unclassified	Unclassified			43.7	25.9	M+H	C8H14N2O4	0.658977	1.47967	0.0199182	0.236233	-0.792326	0.577412	47376.9	82050.4	30602.4	70267.9	36132.3	84912.2	17395.5	44951.3	113741	76754.4	78183.9	66731	87397.9	69494.4
2.06_219.1336m/z	219.134	2.06098	pos	Serylleucine	HMDB0029043	Organic acids and derivatives	Carboxylic acids and derivatives	Amino acids, peptides, and analogues	***		46.9	40.1	M+H	C9H18N2O4	-1.46538	1.47953	0.00350716	0.0977413	-1.96013	0.257005	10499	40851.3	6500.99	24373.3	4260.86	12941	4931.3	9986.47	65304.1	23506.1	32410.4	53095.2	20335.3	50456.8
5.73_318.2036n	341.193	5.72997	pos	(-)-menthyl beta-D-glucoside	53320	Lipids and lipid-like molecules	Prenol lipids	Isoprenoids		C03962	43	22.5	M+H, M+Na, M+NH4, M+H-H2O	C16H30O6	-1.90905	1.47582	0.00428075	0.110397	1.14823	2.21642	57652	26011.3	43158.3	59138.7	55586.7	56362.7	41854.2	89811.2	34998	42142.3	31507.7	15569.3	20284.3	11566.1
1.07_151.0617m/z	151.062	1.07442	pos	Methyl pentyl disulfide	87454	Organosulfur compounds	Organic disulfides	Dialkyldisulfides			37.1	0	M+H	C6H14S2	4.93179	1.46673	0.0250132	0.256497	-1.10711	0.464222	35018.7	75435.3	21059.9	41174.4	36249.3	46356.9	21397	43874.9	45014.3	74341.6	49150.1	117671	45027.8	121407
0.79_455.1877m/z	455.188	0.78785	pos	S-Furanopetasitin	HMDB0036131	Lipids and lipid-like molecules	Prenol lipids	Sesquiterpenoids	*		38.2	11.5	M+Na	C24H32O5S	3.2837	1.46334	0.0187881	0.230442	-1.49501	0.354778	22682.2	63933.3	24980.5	37593.2	19649.5	12310.8	23054.5	18504.4	23370.9	73421.8	36474.5	60060.5	66007.2	124265
4.53_240.1723n	223.169	4.53058	pos	(1R,2R)-3-oxo-2-pentyl-cyclopentanebutanoic acid	LMFA02010017	Lipids and lipid-like molecules	Fatty Acyls	Octadecanoids			45.2	32.2	M+H-H2O, M+H	C14H24O3	-0.85231	1.46198	0.0117642	0.185184	2.85963	7.25829	45275.1	6237.71	16858	4813.41	65726.1	87655.8	40840	55757.5	3607.66	5048.33	3687.96	9706.21	4602.08	10774
4.78_658.2610n	703.26	4.77695	neg	Gluten exorphin B5	HMDB0059795	Organic acids and derivatives	Carboxylic acids and derivatives	Amino acids, peptides, and analogues			45.2	37.5	M-H, M+FA-H	C30H38N6O11	1.77816	1.46185	0.00566364	0.129509	0.920923	1.89333	65722.6	34712.8	45044.8	71001.5	75354.2	74136.5	55999	72799.8	23850.7	68027.4	34139.4	37991.4	25813.3	18454.5
1.78_239.1388m/z	239.139	1.77643	pos	N-(3-aminopropyl)-3-(3,4-dihydroxyphenyl)propanimidic acid	HMDB0139940	Benzenoids	Phenols	Benzenediols			41.9	14.9	M+H	C12H18N2O3	-0.710405	1.45855	0.00169523	0.0658235	1.32507	2.50544	53587.3	21388.4	33891.5	84259.5	52635.6	58841.5	49254.3	42641.6	18595.2	32976.1	22035.8	18957	23123.7	12642.4
2.24_203.1390m/z	203.139	2.2437	pos	ALANYL-dl-LEUCINE	44268	Unclassified	Unclassified	Unclassified			46.7	37.8	M+H	C9H18N2O3	-0.147288	1.45841	0.00502813	0.120562	-1.25089	0.420188	21506.3	51182.5	11503.4	46511.6	12071.4	29472.4	14132.4	15346.4	78757.5	41085.5	49770.4	52327.4	36258.2	48896
1.25_385.1000m/z	385.1	1.24975	neg	3'-Ketolactose	HMDB0001030	Organic oxygen compounds	Organooxygen compounds	Carbohydrates and carbohydrate conjugates	*	C05403	41.7	14.8	M+FA-H	C12H20O11	3.50728	1.4512	0.0300151	0.274187	-2.15237	0.224943	10378.5	46138.3	30301	8768.22	4112.71	13891.2	268.518	4929.35	58348.8	13065.2	32903.3	68136.6	10664	93711.9
5.03_289.1655m/z	289.165	5.02657	neg	2-methyl-dodecanedioic acid	LMFA01170010	Lipids and lipid-like molecules	Fatty Acyls	Fatty Acids and Conjugates			48.3	44.2	M+FA-H	C13H24O4	-0.85931	1.44858	0.024804	0.255679	0.786101	1.72441	81900.5	47494.9	73771.5	91782	75440.3	71710.1	51002.6	127696	63632.6	66474.6	54049.4	29299.5	51089.3	20423.7
2.06_351.1323m/z	351.132	2.055	neg	N-Benzooxazol-2-yl-guanidine	96363	Unclassified	Unclassified	Unclassified			38.5	0	2M-H	C8H8N4O	-0.240942	1.448	0.0453442	0.320528	-2.10606	0.232281	12704.6	54695	5143	11139.1	15225.5	18668.8	8595.4	17455.7	14517.7	41426.1	30370.3	99272.4	20974.2	121609
5.01_368.1490m/z	368.149	5.01077	pos	N-Methylporphyroxine	HMDB0029376	Alkaloids and derivatives	Rhoeadine alkaloids	Unclassified			46.6	37.6	M+H-H2O	C21H23NO6	-0.633008	1.44697	0.00963298	0.167473	7.62397	197.262	39707.3	201.292	47192.4	37940.4	21410.2	93891	33079.9	4729.66	448.471	1.01138e-05	433.587	5.47519	317.143	3.0778
1.21_175.1077m/z	175.108	1.20758	pos	Glycyl-Valine	85763	Organic acids and derivatives	Carboxylic acids and derivatives	Amino acids, peptides, and analogues			47.9	42.2	M+H	C7H14N2O3	0.0998989	1.44689	0.0263291	0.261926	-1.3998	0.378981	23201.8	61221.6	11582.5	25012.2	17409.7	43939.4	12767.1	28500	31687.4	55636.1	43926.3	98252.7	30402.2	107425
0.72_113.0001m/z	113	0.71945	pos	Hydroxymethylphosphonate	63590	Unclassified	Unclassified	Unclassified			38.9	0	M+H	CH5O4P	2.73089	1.44544	0.027326	0.265925	-2.56115	0.16944	7534.88	44469.3	3691.82	9672.05	8647.97	16610.3	4541.63	2045.51	11302.7	27935.2	34425	68779.1	21542.8	102831
5.24_500.1336m/z	500.134	5.23637	pos	Neoacrimarine J	HMDB0034787	Organoheterocyclic compounds	Quinolines and derivatives	Benzoquinolines			39	3.32	M+H-H2O	C28H23NO9	-0.766246	1.44469	0.000282121	0.0204534	31.3328	2.70475e+09	27355.1	1.01138e-05	20398	40140.8	31442.9	12565.9	17595.2	41988	1.01138e-05	1.01138e-05	1.01138e-05	1.01138e-05	1.01138e-05	1.01138e-05
4.47_161.0476n	162.055	4.4712	pos	4,8-Dihydroxyquinoline	63549	Organoheterocyclic compounds	Quinolines and derivatives	Quinolones and derivatives	**	C05637	39.4	7.06	M+H, M+Na	C9H7NO2	-0.318104	1.43997	0.0403097	0.307931	-1.44217	0.368012	19425.8	52785.8	13663.4	8537.08	17654.3	38049.4	18588	20062.6	29837.4	6272.88	103678	65063.9	50121.9	61740.9
5.50_434.1593m/z	434.159	5.50128	pos	pamoate	4070	Benzenoids	Naphthalenes	Naphthalenecarboxylic acids and derivatives			38.8	0	M+NH4	C25H20O6	-1.12121	1.4399	0.00211062	0.0744881	10.2265	1198.09	34427.7	28.7356	26846	34984.6	21465.6	74883.8	28033.8	20352.6	172.414	1.01138e-05	1.01138e-05	1.01138e-05	1.01138e-05	1.01138e-05
0.70_112.0509m/z	112.051	0.702483	pos	Cytosine	HMDB0000630	Organoheterocyclic compounds	Diazines	Pyrimidines and pyrimidine derivatives	***	C00380	43.7	24.8	M+H	C4H5N3O	2.94309	1.43736	0.0163416	0.216863	-0.848	0.555554	40829.9	73494	72043.2	29314.7	32656.5	30128.2	58474.4	22362.4	94047.1	37714.6	76654.7	67648.3	84331.5	80567.6
4.31_283.0843n	284.092	4.3103	pos	(E)-Avenanthramide D	HMDB0038943	Phenylpropanoids and polyketides	Cinnamic acids and derivatives	Hydroxycinnamic acids and derivatives			40.7	7.07	M+H, M+Na	C16H13NO4	-0.570749	1.43523	2.89267e-05	0.00519292	5.83398	57.0431	28526.3	500.083	29628.2	23986.2	29251.1	46222.3	22639.5	19430.5	988.266	642.155	199.959	469.854	495.64	204.625
5.17_507.2230m/z	507.223	5.17373	neg	6-Dehydrotestosterone glucuronide	HMDB0010337	Organoheterocyclic compounds	Diazines	Pyrimidines and pyrimidine derivatives	**	C00178	44	24	M+FA-H	C25H34O8	-1.24795	1.42854	0.00964999	0.167473	9.99046	1017.25	34300.8	33.7192	28999.8	73735.1	40698.7	916.363	49395.7	12059.3	1.01138e-05	202.315	1.01138e-05	1.01138e-05	1.01138e-05	1.01138e-05
7.35_509.1946m/z	509.195	7.35403	neg	17-Beclomethasone monopropionate(17-BMP)	1243	Unclassified	Unclassified	Unclassified			38.5	0	M+FA-H	C25H33ClO6	-0.414069	1.42698	0.0152227	0.211056	6.15069	71.0464	38878.6	547.228	21578.9	1446.65	47703.9	93219.2	20658.6	48664.4	198.13	571.681	401.128	648.673	721.407	742.349
12.42_446.3388n	469.328	12.4201	pos	2beta-methoxy-1alpha,25-dihydroxyvitamin D3	LMST03020603	Lipids and lipid-like molecules	Sterol Lipids	Secosteroids			40.2	13.9	M+H-H2O, M+H, M+Na	C28H46O4	-1.8588	1.42523	0.0295688	0.272569	-0.853271	0.553528	41575	75109	52438.1	37622.4	42654.6	44419	38191.8	34123.9	96883.4	35826	91106.6	49713.7	118193	58931.6
1.29_361.1065m/z	361.107	1.29145	neg	7-Prenyloxy-8-methoxy-3',4'-methylenedioxyisoflavone	47652	Unclassified	Unclassified	Unclassified			36.5	0	M-H2O-H	C22H20O6	-4.23295	1.42408	0.0302423	0.274773	-1.56776	0.337331	19905.8	59009.7	7792.34	17985.5	23058.1	27131.3	17602.5	25865	21204.7	56814.8	36909.6	96040.9	30639.6	112449
0.70_257.1017n	258.109	0.702483	pos	Glycerophosphocholine	HMDB0000086	Lipids and lipid-like molecules	Glycerophospholipids	Glycerophosphocholines	***	C00670	44.5	31.3	M+H, M+Na, M+NH4	C8H20NO6P	-4.40919	1.42111	0.0473769	0.325544	-0.701053	0.615123	66769.5	108547	80783.4	116249	40647.2	34887.9	46325.4	81723.8	131217	72192.6	92514.2	144635	135790	74930.6
7.91_298.1573n	321.149	7.9105	pos	Auraptene	HMDB0034054	Lipids and lipid-like molecules	Prenol lipids	Terpene lactones	*		40.1	7.43	M+H, M+Na	C19H22O3	1.20464	1.41651	0.0235863	0.251722	-1.30791	0.403907	22133.8	54799.2	29542.5	15430.4	13376.4	22853.3	30585	21015.2	78469.1	23593.4	76714.1	30447.9	87993.3	31577.6
5.22_436.1751m/z	436.175	5.21683	pos	Cyclomorusin	LMPK12110913	Phenylpropanoids and polyketides	Flavonoids	Pyranoflavonoids		C17867	38.5	0	M+NH4	C25H22O6	-0.989497	1.41559	0.00141253	0.058372	9.774	875.524	30825.5	35.208	34049.2	10735.5	49429.8	52322.7	20006	18409.7	13.7077	1.01138e-05	175.384	0.429021	21.7276	1.01138e-05
6.89_491.2272m/z	491.227	6.88762	pos	Deacetylnomilinic acid	90423	Lipids and lipid-like molecules	Steroids and steroid derivatives	Steroid lactones	*		48	46.3	M+H	C26H34O9	-0.759761	1.41555	0.000275062	0.0200643	8.48261	357.701	25947.2	72.5388	41375.7	18562.6	38837	12583.5	20356.9	23967.6	1.01138e-05	276.356	158.877	1.01138e-05	1.01138e-05	1.01138e-05
0.70_207.0743n	190.071	0.702483	pos	Dihydrolipoamide	HMDB0000985	Lipids and lipid-like molecules	Fatty Acyls	Fatty amides	*	C00579	37.2	4.38	M+H-H2O, M+H	C8H17NOS2	-4.18414	1.41468	0.0110587	0.180477	-0.946728	0.518808	34250.3	66017.3	37952.2	49369.1	23547.2	20897.9	28215.1	45520.2	58682.5	26389.8	64050	81030	84143.5	81807.9
0.70_282.1180m/z	282.118	0.702483	pos	6-(butanoyloxy)-3,4,5-trihydroxyoxane-2-carboxylic acid	HMDB0130127	Organic oxygen compounds	Organooxygen compounds	Carbohydrates and carbohydrate conjugates			37.7	0	M+NH4	C10H16O8	-1.13878	1.40996	0.0434724	0.316369	-1.17354	0.443332	28974.5	65356.3	36450	38619.8	23596.7	21237.9	25653	28289.8	59684	21506.8	54836.6	125826	38058.8	92225.5
6.54_611.2425m/z	611.242	6.54388	neg	(-)-Isolonchocarpin	52505	Lipids and lipid-like molecules	Polyketides	Flavonoids			38.4	0	2M-H	C20H18O3	-2.35262	1.40953	0.0161258	0.215893	0.920525	1.8928	70946.6	37482.3	93313.8	70917.6	64945.2	37199.9	111226	48076.8	26056.4	34295.8	39950.4	39506.4	43431.2	41653.5
6.09_673.2902m/z	673.29	6.09412	neg	Primary fluorescent chlorophyll catabolite	63972	Unclassified	Unclassified	Unclassified			37	0	M+FA-H	C35H40N4O7	3.58441	1.40784	0.000141763	0.013468	5.14819	35.4617	25288.8	713.131	30806.4	32136.1	25756	5657.26	25828.8	31548.4	10.5507	3565.42	20.4305	280.579	325.055	76.7537
5.46_349.2576m/z	349.258	5.4594	pos	Dodecyl glucoside	34493	Unclassified	Unclassified	Unclassified			39.9	8.85	M+H	C18H36O6	-2.42243	1.40629	0.000858729	0.0423829	1.89283	3.71363	41179.1	11088.7	28185.8	34101.5	43278.1	50340.7	35418.9	55749.8	26903.4	1577.57	16434.2	924.074	20601.5	91.1642
6.82_534.1977m/z	534.198	6.8209	neg	6-[5-(2-{[2-(3,4-dimethoxyphenyl)ethyl]-C-hydroxycarbonimidoyl}ethyl)-2-methoxyphenoxy]-3,4,5-trihydroxyoxane-2-carboxylic acid	HMDB0135509	Benzenoids	Benzene and substituted derivatives	Methoxybenzenes			36	0.808	M-H	C26H33NO11	-0.638938	1.40525	0.0209486	0.239821	31.8574	3.89087e+09	39351.3	1.01138e-05	60083.6	9230.38	14950.3	98178	42579.6	11085.8	1.01138e-05	1.01138e-05	1.01138e-05	1.01138e-05	1.01138e-05	1.01138e-05
10.49_297.2664n	320.256	10.4869	pos	4E,14Z-Sphingadiene	LMSP01080002	Lipids and lipid-like molecules	Sphingolipids	Sphingoid bases			43	20.4	M+H-H2O, M+Na	C18H35NO2	-1.2278	1.40409	0.0292605	0.272174	-1.06741	0.477174	37448.5	78479.6	22822.7	44825.1	40008.6	48312	33374.1	35348.3	37278.1	131712	86904.7	52649.7	48622.7	113710
5.13_454.2380n	437.235	5.13303	pos	Tenovin-6	45456	Unclassified	Unclassified	Unclassified			37.2	1.35	M+H-H2O, M+H	C25H34N4O2S	-4.87646	1.40408	0.0262894	0.26172	2.85445	7.23227	39786.2	5501.21	73351.7	61921.3	67982	1.01138e-05	26690.8	8771.62	4124.92	6083.2	2998.55	4478.22	12753.8	2568.55
4.43_230.1154n	253.104	4.43123	pos	Dicyclohexyl disulfide	HMDB0041448	Organosulfur compounds	Organic disulfides	Dialkyldisulfides			38	11.3	M+NH4, M+Na	C12H22S2	-3.94418	1.40361	4.3437e-05	0.00678452	2.58783	6.01194	30298.6	5039.75	35844.1	26972.6	25661.5	38116.2	16257.3	38940	6647.95	5692.5	5606.22	3419.71	5539.15	3332.95
4.69_369.1211n	370.128	4.68885	pos	Corpaine	67657	Unclassified	Unclassified	Unclassified			42.8	20.7	M+H, M+Na	C20H19NO6	-0.349829	1.40299	0.0395102	0.305813	3.53385	11.5823	44324.1	3826.88	19495.9	9814.7	74844.7	25246.3	115850	20692.9	4182.91	5157.02	4242.25	2804.01	4732.49	1842.56
1.07_166.0724m/z	166.072	1.07442	pos	7-Methylguanine	HMDB0000897	Organoheterocyclic compounds	Imidazopyrimidines	Purines and purine derivatives		C02242	43.1	25.3	M+H	C6H7N5O	0.214072	1.40153	0.000265324	0.0198828	-0.664611	0.630859	43815.5	69453.8	37952.8	46569.9	51486.7	39988.6	36517.3	50377.9	76534.6	55709.2	67796.1	62373.5	81145	73164.4
1.07_226.0954n	244.129	1.07442	pos	Carbidopa	HMDB0014336	Phenylpropanoids and polyketides	Phenylpropanoic acids	Unclassified			40.6	13.2	M+H, M+NH4	C10H14N2O4	-0.0206444	1.39741	0.0098567	0.169993	-0.570779	0.673253	66624.4	98958.8	52889.8	85210.9	62582.1	82031.6	36954.9	80077	124911	110336	95049.6	89769.7	92354.8	81332.3
5.18_508.2308n	509.238	5.17503	pos	Cafamarine	91986	Organoheterocyclic compounds	Naphthofurans	Unclassified			46.3	38.7	M+NH4, M+Na, M+H	C26H36O10	-0.0754269	1.39227	0.0104006	0.1749	6.51592	91.5142	33119.2	361.902	28413.7	70384	38148.3	382.477	49826.8	11559.5	604.031	574.311	589.588	1.01138e-05	403.481	1.01138e-05
1.94_177.1022m/z	177.102	1.94075	pos	Serotonin	74	Organoheterocyclic compounds	Indoles and derivatives	Tryptamines and derivatives	**	C00780	55.1	78.2	M+H	C10H12N2O	-0.182632	1.39139	0.0125682	0.191438	-1.96664	0.255848	11023.2	43085	4858.32	14413.5	11428.2	19747.1	6365.52	9326.69	13257.6	29471.9	32360.3	70928.6	35200.7	77291.1
4.83_326.2086n	309.205	4.8286	pos	2,3-dinor-8-iso-PGF2a	36202	Unclassified	Unclassified	Unclassified			45.4	34.6	M+H-H2O, M+H	C18H30O5	-2.35461	1.39054	0.00204992	0.0730918	0.648532	1.56757	85434.8	54501.3	79639.7	83026.6	78679.1	92164.7	75735.7	103363	71174.9	34884.4	58394.8	44916.1	71692.2	45945.5
1.19_361.1064m/z	361.106	1.18742	neg	1-O-Methylglycyrol	LMPK12090047	Phenylpropanoids and polyketides	Isoflavonoids	Coumestans			45.5	37.4	M-H2O-H	C22H20O6	-4.58228	1.38652	0.0328117	0.283384	-1.63541	0.321879	17633.9	54784.3	6413.26	18662	20427.5	23558.7	14624.7	22117.3	20317.6	49310	31629.5	91223	28603.3	107622
4.75_422.1595m/z	422.159	4.74893	pos	Glycerol tribenzoate	HMDB0029556	Benzenoids	Benzene and substituted derivatives	Benzoic acids and derivatives			38.6	0	M+NH4	C24H20O6	-0.891955	1.38359	0.000231805	0.0179509	8.71167	419.251	27970.2	66.7148	24675.6	24073.5	24915.8	52639	20362	21155.5	115.574	224.586	60.1293	1.01138e-05	1.01138e-05	1.01138e-05
5.73_317.1965m/z	317.197	5.73052	neg	7(14)-Bisabolene-2,3,10,11-tetrol	HMDB0035918	Lipids and lipid-like molecules	Prenol lipids	Sesquiterpenoids	*		45.2	30.4	M+FA-H	C15H28O4	-1.63578	1.38222	0.00736277	0.147608	1.06335	2.08978	57929.4	27720.3	38487	62071.7	53266.2	70029.9	39726.9	83994.6	37883.1	44088.2	35051.9	15557.7	22202.3	11538.4
2.35_189.1232m/z	189.123	2.34567	pos	Glycyl-Isoleucine	85755	Organic acids and derivatives	Carboxylic acids and derivatives	Amino acids, peptides, and analogues			50.7	58.1	M+H	C8H16N2O3	-0.972345	1.381	0.030294	0.274773	-1.12088	0.459815	30235.7	65756.3	13865.6	26852	27920.8	57461	20159	35156.1	35853.1	68003.8	51886.3	102706	33891.3	102197
6.89_557.2000m/z	557.2	6.88572	neg	Dibenz[a,h]acridine	72942	Unclassified	Unclassified	Unclassified			38.3	0	2M-H	C21H13N	-4.1094	1.38008	9.33152e-05	0.0108395	31.1492	2.38144e+09	24085.3	1.01138e-05	34032.2	18897.5	36530.9	12028	20075.1	22948	1.01138e-05	1.01138e-05	1.01138e-05	1.01138e-05	1.01138e-05	1.01138e-05
0.73_247.0931m/z	247.093	0.7272	neg	Alanyl-Hydroxyproline	HMDB0028688	Unclassified	Unclassified	Unclassified			38.4	0	M+FA-H	C8H14N2O4	-2.15548	1.37787	0.000284095	0.0204534	-1.54475	0.342756	13040.3	38045.4	5848.48	30492	10970.4	15020.2	4341.6	11569.2	41446.8	38027.7	34509.5	33995.7	31726.6	48566.3
4.57_246.1123m/z	246.112	4.56977	pos	Resveratrol	HMDB0003747	Phenylpropanoids and polyketides	Stilbenes	Unclassified	**	C03582	41.8	11.7	M+NH4	C14H12O3	-0.64519	1.37686	7.37884e-07	0.000772894	7.94779	246.901	23244.1	94.1435	28801	20790.3	20398	27788.7	15419.3	26267.3	96.8598	1.01138e-05	77.8189	1.01138e-05	390.182	1.01138e-05
5.22_469.2257m/z	469.226	5.21627	neg	Jamaicamide B	65414	Unclassified	Unclassified	Unclassified			37.1	0	M-H2O-H	C27H37ClN2O4	-1.29209	1.37637	0.0137687	0.200871	2.11329	4.32676	39609.2	9154.48	71088.8	46103.3	57541.5	3726.25	40607.7	18587.9	14339.6	9343.05	7878.33	7295.94	10283.8	5786.18
1.37_379.1711m/z	379.171	1.36768	pos	fluticasone 17beta-carboxylic acid	HMDB0061092	Lipids and lipid-like molecules	Steroids and steroid derivatives	Androstane steroids	*		43.1	30.4	M+H-H2O	C21H26F2O5	-1.20582	1.37564	0.0074616	0.14852	-2.02107	0.246375	8826.59	35825.8	5659.44	26124.6	2510.55	5580.63	1771.1	11313.2	55483.8	8591.29	46912.7	28443.3	48460.6	27063
5.09_491.2287m/z	491.229	5.08982	neg	6beta-hydroxybudesonide	HMDB0061106	Lipids and lipid-like molecules	Steroids and steroid derivatives	Hydroxysteroids	*		42.9	22.1	M+FA-H	C25H34O7	0.0860656	1.37525	1.63011e-06	0.0012482	3.53504	11.5919	26471.2	2283.6	22180.7	26396.7	28112.9	34885.5	21507.5	25744	1705.41	184.844	488.851	1379.57	9224.55	718.375
4.39_232.0968m/z	232.097	4.39168	pos	3-[(1E)-buta-1,3-dien-1-yl]-5-hydroxy-1H-isochromen-1-one	HMDB0130049	Phenylpropanoids and polyketides	Isocoumarins and derivatives	Unclassified			43.2	18.8	M+NH4	C13H10O3	-0.156788	1.37448	2.52079e-07	0.000579897	9.04823	529.405	22893.8	43.2445	28115.8	22371.8	17700.6	26098.7	17240.1	25836	1.01138e-05	134.005	1.01138e-05	1.01138e-05	125.462	1.01138e-05
2.75_309.0794n	354.078	2.75462	neg	Glycodiazine	HMDB0015461	Benzenoids	Benzene and substituted derivatives	Benzenesulfonamides			37.7	0.0761	M-H, M+FA-H, M-H2O-H	C13H15N3O4S	3.34765	1.37245	0.0148499	0.20762	-0.704055	0.613844	55225.1	89965.9	44538.4	89050.1	72306	36259.1	50360.7	38836.1	50797.9	97845.9	89145.5	95450.5	105803	100753
0.61_244.1291m/z	244.129	0.609617	pos	Gamma glutamyl ornithine	HMDB0002248	Organic acids and derivatives	Carboxylic acids and derivatives	Amino acids, peptides, and analogues			43	20.9	M+H-H2O	C10H19N3O5	-0.16798	1.37026	0.0420207	0.312258	-1.60582	0.328548	17005.2	51758.6	4448.43	52749.1	10918.6	5255.03	20503.2	8156.85	32417.5	12758.6	51516.9	68142.8	103818	41898
5.26_432.1435m/z	432.144	5.2556	pos	Latifoline	68262	Unclassified	Unclassified	Unclassified			38.3	0	M+K	C20H27NO7	4.07938	1.36958	6.41474e-07	0.000771052	4.60679	24.3659	24607.6	1009.92	21967.8	25314.7	25184.2	33734.2	20344.3	21100.7	1.01138e-05	4446.51	1411.65	1.01138e-05	201.372	1.01138e-05
7.64_459.2373m/z	459.237	7.6395	pos	Cinobufotalin	71444	Unclassified	Unclassified	Unclassified			50.8	60.9	M+H	C26H34O7	-0.885889	1.36592	0.043617	0.316825	6.42392	85.8603	35835.4	417.368	17451.9	461.69	98935.8	20368.4	14088.1	63706.2	1499.64	165.448	658.948	1.01138e-05	180.168	1.01138e-05
4.23_259.1186m/z	259.119	4.23075	neg	alpha-Carboxy-delta-decalactone	HMDB0030985	Organoheterocyclic compounds	Lactones	Delta valerolactones	*		47.3	39.2	M+FA-H	C11H18O4	-0.665082	1.3628	0.0497329	0.331178	1.09679	2.13879	61744.7	28869	77104.1	65968.8	72196.9	19282.5	29445.3	106470	50143.1	27188.7	33150	12524.5	41439.6	8768.09
4.42_163.0388m/z	163.039	4.42023	neg	Phenylpyruvic acid	HMDB0000205	Benzenoids	Benzene and substituted derivatives	Phenylpyruvic acid derivatives	***	C00166	41.8	19.6	M-H	C9H8O3	-7.74486	1.35663	0.0407667	0.309234	-1.71573	0.304448	16727.1	54942.3	7704.83	30222.4	18676.6	24522.7	8972.23	10263.8	17836.1	76751.6	34446.3	67777.5	17356	115486
0.71_321.1409m/z	321.141	0.710133	neg	Citalopram N-oxide	HMDB0060654	Benzenoids	Benzene and substituted derivatives	Phenylbutylamines	**	C16607	37.6	0	M-H2O-H	C20H21FN2O2	0.135002	1.34921	0.0112147	0.181786	-1.30516	0.404675	22962.3	56742.6	11521	52405.4	21682.8	9642.63	9554.97	32967.1	45097.6	68888	31769.1	80950.7	39434.3	74316
4.95_424.1393m/z	424.139	4.94968	pos	2-amino-4-({2-[(1-carboxy-2-hydroxy-1-methylpropyl)sulfanyl]-1-[(carboxymethyl)-C-hydroxycarbonimidoyl]ethyl}-C-hydroxycarbonimidoyl)butanoic acid	HMDB0129122	Organic acids and derivatives	Carboxylic acids and derivatives	Amino acids, peptides, and analogues			43.3	28.2	M+H	C15H25N3O9S	2.06728	1.34697	7.05616e-05	0.00915608	22.5847	6.29011e+06	24804.2	0.00394336	31239.7	19841.8	19412.2	41145.5	18580.1	18605.7	1.01138e-05	1.01138e-05	0.0236096	1.01138e-05	1.01138e-05	1.01138e-05
5.52_474.1907m/z	474.191	5.5224	pos	CAY10641	64781	Unclassified	Unclassified	Unclassified			38.7	0.000242	M+H	C28H27NO6	-0.969903	1.34663	9.18474e-05	0.0107594	7.33556	161.519	25819.3	159.853	20029.4	23214.9	21657.2	46138.4	21386.9	22489.1	193.66	1.01138e-05	373.087	1.01138e-05	392.372	1.01138e-05
1.33_233.1130m/z	233.113	1.32752	pos	4-(Glutamylamino) butanoate	62824	Organic acids and derivatives	Carboxylic acids and derivatives	Amino acids, peptides, and analogues	**	C15767	44.7	26.3	M+H	C9H16N2O5	-0.791622	1.34103	0.000166957	0.0146372	-1.95276	0.258322	8110.8	31398	3242.84	25501.2	4714.66	8482.65	1689.64	5033.81	33775.3	26066.1	27261	37659.4	31625.5	32000.6
7.29_503.2285m/z	503.228	7.29175	neg	6-hydroxy-6-(hydroxymethyl)-1,1,4a-trimethyl-5-{[(2-oxo-2H-chromen-7-yl)oxy]methyl}-decahydronaphthalen-2-yl acetate	HMDB0134763	Phenylpropanoids and polyketides	Coumarins and derivatives	Unclassified			40.8	9.11	M+FA-H	C26H34O7	-0.418663	1.33421	0.0117832	0.1853	3.09601	8.55053	38498.9	4502.51	10389.7	39342.3	48003.6	83065.7	10790.3	39401.6	5868.18	2244.06	3580.21	2810.5	9353.51	3158.62
5.88_472.2448m/z	472.245	5.87978	neg	Ranolazine	HMDB0014388	Benzenoids	Phenol ethers	Anisoles			41.5	11.4	M+FA-H	C24H33N3O4	-1.21847	1.33166	0.000431236	0.0263435	0.920405	1.89265	47722.7	25214.8	47368.6	53003.7	46347.4	39308.1	41659.2	58649	23944	34294.9	30578.6	24762.8	26668.9	11039.5
3.96_295.1288m/z	295.129	3.9644	pos	gamma-Glutamylphenylalanine	HMDB0000594	Organic acids and derivatives	Carboxylic acids and derivatives	Amino acids, peptides, and analogues			43.9	25.1	M+H	C14H18N2O5	-0.204922	1.33052	0.0165171	0.217651	-1.44057	0.368422	17487.5	47465.8	7600.91	19437.5	37306	11520.3	11145.9	17914.2	34760.9	33716.2	32173.1	60849.4	34033.8	89261.5
5.11_274.1433m/z	274.143	5.1117	pos	(-)-8-Demethylmaritidine	69347	Unclassified	Unclassified	Unclassified			51.3	60.8	M+H	C16H19NO3	-1.84774	1.32935	3.82642e-06	0.00195899	5.91551	60.3594	22822.1	378.104	25791.5	18632.9	21253.7	32480.9	15081.7	23692	249.489	231.104	438.19	991.155	358.688	1.01138e-05
5.62_413.2161m/z	413.216	5.62345	neg	Glucosyl (2E,6E,10x)-10,11-dihydroxy-2,6-farnesadienoate	HMDB0037823	Lipids and lipid-like molecules	Prenol lipids	Terpene glycosides	*		39	13	M-H2O-H	C21H36O9	-4.65488	1.32926	0.00336245	0.0948554	1.26111	2.3968	45707.3	19070.1	66371.9	37786	37783.2	53326.4	26274.9	52701.1	27898	14661.6	23187.2	11436.3	29732.5	7505.1
7.75_817.4845m/z	817.484	7.75322	neg	PI(13:0/20:3(8Z,11Z,14Z))	LMGP06010053	Lipids and lipid-like molecules	Glycerophospholipids	Glycerophosphoinositols			38.7	1.38	M-H	C42H75O13P	-3.3892	1.32768	0.00483792	0.118049	2.12105	4.3501	33973	7809.7	31940.5	37212.9	52924.3	6056.58	49800.5	25903.3	1097.85	9858.01	4990.31	8113.7	15377.3	7421.02
0.71_274.0468n	273.038	0.710133	neg	Alloathyriol	HMDB0038715	Organoheterocyclic compounds	Benzopyrans	1-benzopyrans			37.8	6.62	M-H2O-H, M-H	C14H10O6	-3.59422	1.32626	0.00118647	0.0533857	-1.01242	0.495715	22656.4	45704.5	17657.3	31954.9	23274.7	24061.6	9914.01	29075.8	57093.9	31956.8	53799	46576.8	36431.7	48368.5
8.33_591.2808m/z	591.281	8.33107	neg	Decoside	67229	Unclassified	Unclassified	Unclassified			39.5	0	M+FA-H	C30H42O9	-0.441126	1.32564	0.000178709	0.0152487	9.23174	601.215	25510	42.4307	28537.9	28864	23493.4	41923.2	21181.6	9060.09	157.176	1.01138e-05	1.01138e-05	1.01138e-05	97.4087	1.01138e-05
0.70_235.0923m/z	235.092	0.702483	pos	Lycoperdic acid	HMDB0030417	Organic acids and derivatives	Carboxylic acids and derivatives	Amino acids, peptides, and analogues			41.1	12.1	M+NH4	C8H11NO6	-0.700156	1.32559	0.0242107	0.253726	-1.73937	0.299499	12303.2	41079.1	8329.72	31944.9	5591.42	11753.8	5986.22	10212.9	73242.1	19823.5	44353.1	17923.4	67546.3	23586.3
0.63_133.0973m/z	133.097	0.629	pos	L-Ornithine	45121	Organic acids and derivatives	Carboxylic acids and derivatives	Amino acids, peptides, and analogues	**	C00077	52.8	67.3	M+H	C5H12N2O2	0.904664	1.32559	0.0204345	0.238473	-1.52556	0.347345	15276.1	43979.7	13897.6	32696.8	16238.9	11897.7	11285.4	5640.44	40615.4	16356.9	24248.9	64673.8	39038.1	78945.3
5.07_450.1188m/z	450.119	5.07198	pos	Kaempferol 3-p-coumarate	LMPK12111992	Lipids and lipid-like molecules	Polyketides	Flavonoids			37.9	0	M+NH4	C24H16O8	1.01759	1.32487	6.05206e-05	0.00828293	13.9591	15925.6	23979.6	1.50573	27305.5	23536.7	18877.5	39839.3	14541.2	19777.6	1.01138e-05	9.03434	1.01138e-05	1.01138e-05	1.01138e-05	1.01138e-05
0.72_191.1031m/z	191.103	0.71945	pos	2,6-Piperidinedicarboxylic acid	334	Unclassified	Unclassified	Unclassified			38.5	0	M+NH4	C7H11NO4	2.6913	1.32309	0.0127639	0.193036	-0.971587	0.509945	27428.2	53786.5	23042	48186	20430.8	26831	26733.9	19345.2	65673.9	29285.4	39628.5	73767.4	44017.1	70346.7
1.92_160.1331m/z	160.133	1.92052	pos	Pregabalin	85349	Organic acids and derivatives	Carboxylic acids and derivatives	Amino acids, peptides, and analogues			41.7	13.7	M+H	C8H17NO2	-0.354546	1.32217	0.000866513	0.0426257	1.91314	3.76628	36287.4	9634.83	21704.4	35105.3	39601.8	52012.3	20457.9	48842.9	13912.5	1794.31	9447.28	11466.9	12483	8705.02
5.24_291.0862m/z	291.086	5.2374	neg	6-[2-(2H-1,3-benzodioxol-5-yl)-1-hydroxyethyl]-4-methoxy-5,6-dihydro-2H-pyran-2-one	HMDB0131687	Phenylpropanoids and polyketides	Kavalactones	Unclassified			46.3	41.4	M-H	C15H16O6	-4.28985	1.31941	6.69819e-06	0.00260814	2.09574	4.27446	28236.7	6605.91	29584.7	28979.1	28581.7	27297.3	18132.3	36845.2	6999.3	5146.29	9612.34	5766.97	6685.8	5424.78
2.31_295.1287m/z	295.129	2.30675	pos	Hydroxyprolyl-Tyrosine	85781	Organic acids and derivatives	Carboxylic acids and derivatives	Amino acids, peptides, and analogues			46.4	37.4	M+H	C14H18N2O5	-0.667504	1.31911	0.000100892	0.011318	-1.65381	0.3178	10004.8	31481.4	10412	20991.3	6406.65	7634.44	7118.56	7465.61	39730.3	21708.7	33233.4	33238	26390.6	34587.2
0.70_114.0665m/z	114.067	0.702483	pos	Beta-Guanidinopropionic acid	HMDB0013222	Organic nitrogen compounds	Organonitrogen compounds	Guanidines		C03065	42.2	16.9	M+H-H2O	C4H9N3O2	2.42295	1.31709	0.00364216	0.0998921	-0.660674	0.632583	48072.5	75994	66221	59383.6	40648.9	38349.4	30176.4	53655.8	67686.9	63332.3	67161.5	80944.7	83743.9	93094.8
0.71_264.0722m/z	264.072	0.710133	neg	O-Succinyl-L-homoserine	362	Unclassified	Unclassified	Unclassified			38.6	0	M+FA-H	C8H13NO6	-1.33904	1.31581	0.025581	0.258957	-1.61168	0.327217	14061.8	42973.9	12206.5	22754.1	11153.5	12239.9	7657.88	18358.9	45221	14831.7	69494.3	22864.7	79242.9	26188.8
0.71_145.0195n	289.033	0.710133	neg	3,4-Dehydrothiomorpholine-3-carboxylate	66183	Unclassified	Unclassified	Unclassified			38.6	0	M-H2O-H, 2M-H	C5H7NO2S	-1.87618	1.30981	0.017227	0.220082	-3.20527	0.108422	3186.68	29391.5	1407	3807.69	3492.53	2358.95	6508.28	1545.61	71659.9	8430.52	21042.3	29497.8	14620.1	31098.2
5.01_394.0914m/z	394.091	5.0051	neg	S-(Formylmethyl)glutathione	HMDB0060507	Organic acids and derivatives	Carboxylic acids and derivatives	Amino acids, peptides, and analogues	**	C14871	38.1	4.8	M+FA-H	C12H19N3O7S	-3.37405	1.3054	0.00584062	0.131531	-2.6644	0.157738	4576.27	29011.8	14177.6	9670.25	2762.67	1.01138e-05	386.707	460.356	42448.2	475.203	30635.4	27080.5	46080.1	27351.1
6.49_476.2406n	477.248	6.48752	pos	DIHYDROGEDUNIC ACID, METHYL ESTER	43784	Unclassified	Unclassified	Unclassified			40.1	17	M+H, M+NH4, M+Na	C26H36O8	-0.90718	1.30428	0.000493821	0.0291713	6.65624	100.862	23490.4	232.897	30314.5	4878.47	24387.2	33388.3	15560.6	32413.1	395.257	214.625	411.32	1.01138e-05	376.178	1.01138e-05
6.03_534.1977m/z	534.198	6.02925	neg	Terbinafine metabolite glucuronide	2748	Unclassified	Unclassified	Unclassified			39.4	0	M+FA-H	C25H31NO9	-0.831614	1.30308	1.03604e-05	0.00318247	6.59263	96.5117	21695.1	224.793	32849.8	20767.7	22021.9	23779.4	15256.4	15495.5	151.836	248.3	413.21	1.01138e-05	535.411	1.01138e-05
3.74_470.1424m/z	470.142	3.73927	pos	BUCLADESINE	44324	Unclassified	Unclassified	Unclassified			41.1	11.3	M+H	C18H24N5O8P	-2.42485	1.30206	0.00311183	0.0912744	-2.57011	0.168392	5190.4	30823.3	856.623	12552.6	8277.34	4178.02	930.776	4346.97	12396	26095.4	26304.9	28140.7	32514.4	59488.5
4.02_330.0973m/z	330.097	4.02378	pos	5'-Hydroxy-7,4'-dimethoxy-5,2'-oxido-4-phenylcoumarin	LMPK12100061	Unclassified	Unclassified	Unclassified			44.2	24.6	M+NH4	C17H12O6	0.385678	1.30008	0.000303525	0.0213157	5.30379	39.5002	25643.3	649.195	23387.7	21784.2	23779.4	48222.9	19250.3	17435.5	705.047	209.022	33.5566	1929.18	297.722	720.643
7.19_473.1816m/z	473.182	7.18548	neg	RHODOMYRTOXIN	44391	Unclassified	Unclassified	Unclassified			38.5	0	M+FA-H	C24H28O7	-0.360275	1.29986	7.52609e-05	0.00954432	5.9376	61.2908	22383.1	365.195	35033.4	28953.1	18560.4	16159.7	22929.5	12662.6	563.804	159.782	512.158	265.624	654.461	35.3415
4.53_423.1623m/z	423.162	4.52572	neg	N,N'-diacetylchitobiose	HMDB0062702	Organic oxygen compounds	Organooxygen compounds	Carbohydrates and carbohydrate conjugates	**	C01674	42.1	15.5	M-H	C16H28N2O11	0.742957	1.2977	0.00620249	0.134697	3.23253	9.39917	32824	3492.22	11763.5	7928.77	44893.4	63371.2	33632.7	35354.3	4597.28	4536.26	4478.44	1495.79	4990.11	855.446
1.88_247.1287m/z	247.129	1.87953	pos	gamma-Glutamylvaline	HMDB0011172	Organic acids and derivatives	Carboxylic acids and derivatives	Amino acids, peptides, and analogues			48.8	46.6	M+H	C10H18N2O5	-0.650635	1.29571	0.0318294	0.280419	-1.47913	0.358706	17364.4	48408.5	4720.93	20105.9	42717.8	11570	10447.5	14624.4	27121.3	33784.7	29023.2	65909.2	38239.8	96373.1
3.84_342.0973m/z	342.097	3.8409	pos	Avenanthramide 2	HMDB0033211	Phenylpropanoids and polyketides	Cinnamic acids and derivatives	Hydroxycinnamic acids and derivatives			42.6	17.9	M+H-H2O	C18H17NO7	0.277691	1.29544	0.0101551	0.172343	4.99252	31.8345	26711.9	839.089	10153.3	29567.9	25859.1	3080.6	31185.8	60424.8	360.452	1.01138e-05	11.2961	603.88	1.01138e-05	4058.9
5.79_261.1593m/z	261.159	5.79193	pos	Phenylalanyl-Isoleucine	HMDB0028998	Organic acids and derivatives	Carboxylic acids and derivatives	Amino acids, peptides, and analogues			43.8	37.3	M+H-H2O	C15H22N2O3	-1.78288	1.29088	0.0341563	0.288243	-2.40215	0.189182	6554.13	34644.5	198.095	37504	744.94	1.01138e-05	1.01138e-05	877.75	80546.5	17736.4	22341.6	21148.1	27734.1	38360.4
5.28_545.2368m/z	545.237	5.27948	neg	Travoprost	HMDB0014432	Lipids and lipid-like molecules	Fatty Acyls	Eicosanoids			47	39.5	M+FA-H	C26H35F3O6	0.099553	1.28842	0.0440957	0.317893	11.4772	2850.8	40355.8	14.156	31939.9	33228.3	8947.72	121751	44182.9	2085.57	18.1373	1.01138e-05	50.2369	1.49434	14.7696	0.297651
0.84_283.0012m/z	283.001	0.8395	pos	5-Methylthioribose 1-phosphate	HMDB0000963	Organic oxygen compounds	Organooxygen compounds	Carbohydrates and carbohydrate conjugates	**	C04188	38.2	0.515	M+Na	C6H13O7PS	0.247593	1.28808	0.0027081	0.0853683	-2.05507	0.240637	8393.42	34880	6874.59	17853.6	13103.3	9676.58	1997.8	854.673	28570.7	52028.6	21910.6	33863	18789.7	54117.4
4.42_229.1075m/z	229.108	4.42023	neg	(4S,8R)-8,9-Dihydroxy-p-menth-1(6)-en-2-one	HMDB0039052	Lipids and lipid-like molecules	Prenol lipids	Monoterpenoids	*		45.9	36.3	M+FA-H	C10H16O3	-3.27203	1.28661	1.0539e-05	0.0032013	2.99656	7.98095	24185.4	3030.39	21574.8	26884.1	22245.5	30470.4	13845.8	30091.7	4132.89	3637.07	3351.63	1812.79	3596.21	1651.74
6.24_613.1900m/z	613.19	6.24368	neg	3,4,5-trihydroxy-6-({5-hydroxy-2-[5-hydroxy-9-(hydroxymethyl)-13,13-dimethyl-8-oxatetracyclo[7.4.1.0²,⁷.0¹²,¹⁴]tetradeca-2(7),3,5-trien-4-yl]-4-oxo-3,4-dihydro-2H-1-benzopyran-7-yl}oxy)oxane-2-carboxylic acid	HMDB0132767	Phenylpropanoids and polyketides	Flavonoids	Flavonoid glycosides			38	0.7	M-H	C31H34O13	-4.41105	1.28022	0.000633512	0.0349582	31.1766	2.42717e+09	24547.8	1.01138e-05	14301.1	20958.7	25505.7	46322.4	12230.1	27969.1	1.01138e-05	1.01138e-05	1.01138e-05	1.01138e-05	1.01138e-05	1.01138e-05
4.86_508.2317n	507.223	4.85898	neg	Gibberellin A37 glucosyl ester	HMDB0038611	Lipids and lipid-like molecules	Prenol lipids	Terpene glycosides	*		40.3	17.7	M-H2O-H, M-H	C26H36O10	1.58956	1.27573	0.000802156	0.0404717	2.62416	6.16523	26020.9	4220.59	32206.9	35915	27916.4	8748.97	19897.2	31441	4070.87	1039.73	4809.24	700.094	14037	666.596
4.11_358.1649m/z	358.165	4.10597	pos	5,4,-Dihydroxy-4'',4''-Dimethyl-5''-[2'',3'':7,6]methyldihydrofuranoflavanone	LMPK12140267	Unclassified	Unclassified	Unclassified			41.9	12.3	M+NH4	C20H20O5	0.0791839	1.27438	0.00022432	0.0176181	4.06281	16.712	25137.1	1504.14	23278.6	20289.4	21377.3	45842.8	19030.8	21003.8	3629.66	959.089	1665.11	131.579	2117.73	521.672
11.16_297.2665n	320.256	11.1599	pos	3-ketosphingosine	43208	Lipids and lipid-like molecules	Sphingolipids	Sphingoid bases			44.9	30	M+Na, M+K, M+H, M+H-H2O	C18H35NO2	-1.0861	1.27421	0.0458137	0.321628	-0.91121	0.531739	42772.3	80438.6	27976	41229.7	51304.6	50997	45831.2	39295.4	33289.4	140578	96936.5	65548.5	46997.9	99281.6
4.29_328.1542m/z	328.154	4.29112	pos	Hydroxytanshinone	HMDB0036635	Lipids and lipid-like molecules	Prenol lipids	Diterpenoids	*		36.9	17.7	M+NH4	C19H18O4	-0.506522	1.27371	1.46804e-05	0.00360018	1.95143	3.86758	29667.8	7670.89	28927.6	31004.2	32142.6	35875.9	32725.5	17331.2	11082.2	8439.5	9399.23	5469.87	7060.6	4574
4.70_229.1075m/z	229.108	4.69503	neg	(S)-Oleuropeic acid	HMDB0036998	Lipids and lipid-like molecules	Prenol lipids	Monoterpenoids	*		45.3	33.4	M+FA-H	C10H16O3	-3.3674	1.27331	5.32403e-05	0.00762354	1.77673	3.42649	29557.9	8626.3	30845	28699.9	27698.8	33354.5	18142.7	38606.5	12928.8	9630.32	11071.4	4880.34	9100.51	4146.45
0.81_234.1336m/z	234.134	0.805283	pos	Hydroxypropionylcarnitine	LMFA07070074	Lipids and lipid-like molecules	Fatty Acyls	Fatty acid esters	*		44	25.7	M+H	C10H19NO5	-0.0479286	1.273	0.00836865	0.157754	-0.39643	0.759736	96837.6	127462	82131.7	112410	87494.3	87382.7	79746.2	131861	121749	142125	117590	136785	122069	124455
5.28_544.1599m/z	544.16	5.27567	pos	2-amino-4-({1-[(carboxymethyl)-C-hydroxycarbonimidoyl]-2-{[1-(6,7-dimethoxy-2H-1,3-benzodioxol-5-yl)-1,3-dihydroxypropan-2-yl]sulfanyl}ethyl}-C-hydroxycarbonimidoyl)butanoic acid	HMDB0128715	Organic acids and derivatives	Carboxylic acids and derivatives	Amino acids, peptides, and analogues			44.8	34.4	M+H-H2O	C22H31N3O12S	0.60214	1.26879	0.0213915	0.240892	10.137	1125.97	24951.2	22.1597	61035.8	9627.69	12827	7880.28	13347.2	44989	1.01138e-05	98.3937	34.5647	1.01138e-05	1.01138e-05	1.01138e-05
1.29_215.0642m/z	215.064	1.29145	neg	4,4'-Thiodianiline	73015	Unclassified	Unclassified	Unclassified			37.5	0	M-H	C12H12N2S	-2.88813	1.2641	0.0493277	0.329957	-1.06402	0.478297	30326.6	63405.3	13773.8	31255.6	34863.2	40717.2	21134.5	40215	28628.6	60530.8	43098.7	100301	36747	111125
1.31_259.1297m/z	259.13	1.31202	neg	gamma-Glutamylisoleucine	HMDB0011170	Organic acids and derivatives	Carboxylic acids and derivatives	Amino acids, peptides, and analogues			46.7	37.7	M-H	C11H20N2O5	-0.76732	1.25887	0.000431657	0.0263435	-1.52353	0.347833	11209.9	32227.7	7670.21	26499.6	7886.6	10977.2	6010.05	8215.51	41586.7	33494.7	37664.2	25858.6	27254.8	27507.4
4.61_338.1020m/z	338.102	4.60885	pos	Atheroline	67617	Unclassified	Unclassified	Unclassified			39.6	5.26	M+H	C19H15NO5	-0.787033	1.25853	1.67053e-06	0.0012482	5.7332	53.1943	20837.6	391.726	19744.7	16612.1	19098.1	28971.7	24625.9	15973.1	172.048	524.215	260.462	470.585	923.046	1.01138e-05
0.70_273.0748m/z	273.075	0.702483	pos	Leucopelargonidin	HMDB0032322	Phenylpropanoids and polyketides	Flavonoids	Flavans	**	C03648	40.4	18.1	M+H-H2O	C15H14O6	-3.29942	1.25598	0.0477061	0.326498	-3.35509	0.0977273	3308.08	33850.1	4343.85	3876.24	2767.12	2642.47	4945.21	1273.56	5723.82	6706.96	16886.6	70654.8	22472.9	80655.4
0.74_389.1918m/z	389.192	0.7366	pos	12-oxo-10,11-dihydro-20-COOH-LTB4	HMDB0012549	Lipids and lipid-like molecules	Fatty Acyls	Fatty acids and conjugates	*		39.4	11.2	M+Na	C20H30O6	-4.65929	1.25426	0.00131962	0.056759	-0.700441	0.615384	35737.6	58073.7	24949.2	47984.2	37091.6	33215.7	27971.7	43213.4	73710.7	56253.3	57174.4	57711.5	56901.1	46691
4.09_256.1907m/z	256.191	4.08582	pos	N-decanoyl-L-Homoserine lactone	45310	Unclassified	Unclassified	Unclassified			43.5	21	M+H	C14H25NO3	-0.16983	1.25128	0.00181661	0.0681468	1.77466	3.42158	29284.8	8558.87	27869	24714	35455.8	15650.8	25070.3	46949	12654.2	16788.9	9551.19	3136.39	6398.73	2823.79
4.95_502.1492m/z	502.149	4.94968	pos	Etodolac acyl glucuronide	HMDB0060916	Organic oxygen compounds	Organooxygen compounds	Carbohydrates and carbohydrate conjugates			41.5	27.4	M+K	C23H29NO9	3.98906	1.24956	0.000221792	0.017519	7.26444	153.749	20739.6	134.892	25137.6	34306.8	20176.4	13843.9	8532.25	22440.7	1.01138e-05	1.01138e-05	1.01138e-05	433.949	1.01138e-05	375.405
0.71_258.0381m/z	258.038	0.710133	neg	N-Lactoyl ethanolamine phosphate	HMDB0032357	Organic acids and derivatives	Organic phosphoric acids and derivatives	Phosphate esters			39.3	0	M+FA-H	C5H12NO6P	-1.66591	1.23506	0.0145658	0.2064	-3.00127	0.12489	3330.44	26667.1	841.368	13053.7	1256.14	3670.9	1108.37	52.2112	39388.2	7535.83	41637.2	9203.87	49306.6	12930.7
4.91_436.1753m/z	436.175	4.90878	pos	Cudraflavone A	HMDB0030108	Phenylpropanoids and polyketides	Flavonoids	Pyranoflavonoids			38.9	0	M+NH4	C25H22O6	-0.506	1.23259	7.99572e-06	0.00282264	10.471	1419.31	20175.5	14.2151	17619.1	16234.4	22467.2	31276.8	17017.8	16437.7	29.6888	19.3744	15.5533	1.01138e-05	20.6738	1.01138e-05
1.55_239.1024m/z	239.102	1.54902	pos	Glycyl-Tyrosine	85762	Organic acids and derivatives	Carboxylic acids and derivatives	Amino acids, peptides, and analogues			48.3	47.8	M+H	C11H14N2O4	-0.867553	1.23193	0.00313548	0.0916316	-1.505	0.35233	12446.6	35326.6	9131.59	17337.9	8536.2	17303.2	7987.9	14382.8	26836.3	32972.8	28214.8	51737.8	19436.5	52761.2
4.43_353.0896n	354.097	4.43123	pos	Rugosinone	67854	Unclassified	Unclassified	Unclassified			40.1	9.59	M+H, M+Na	C19H15NO6	-0.944566	1.22651	0.0163611	0.216935	7.25543	152.792	29430.2	192.616	30889.9	5168.47	23034.5	52257.7	63573.6	1657.02	300.184	403.147	125.004	201.738	125.621	1.01138e-05
1.29_175.1270m/z	175.127	1.28737	pos	7-(Methylthio)heptanenitrile	88007	Organic nitrogen compounds	Organonitrogen compounds	Organic cyanides			36.4	0	M+NH4	C8H15NS	4.02526	1.22384	0.00373714	0.10169	1.73057	3.31859	32378.2	9756.61	49385.7	23373.1	44434.4	21661.8	23747.5	31666.5	12406.3	1339.61	16635.2	2829.71	22454.9	2873.96
0.81_223.1076m/z	223.108	0.805283	pos	5-Methoxyindoleacetate	HMDB0004096	Organoheterocyclic compounds	Indoles and derivatives	Indolyl carboxylic acids and derivatives	**	C05660	41.7	12.1	M+NH4	C11H11NO3	-0.538713	1.22365	0.00233228	0.0788244	2.50741	5.68599	29986	5273.67	23733.6	21202.9	40317	55179	22939.4	16544.3	7189.68	6307.55	5431.63	3124.93	7989.65	1598.56
1.07_241.0574m/z	241.057	1.0669	neg	3,7-Dimethyluric acid	HMDB0001982	Organoheterocyclic compounds	Imidazopyrimidines	Purines and purine derivatives	**	C16360	39.2	0	M+FA-H	C7H8N4O3	-2.4596	1.22337	0.00964003	0.167473	-1.51565	0.349738	12338.7	35280	3727.64	25225.4	7343.29	23722.9	9857.73	4155.55	21363	22597.1	41716.9	38899	59936.8	27167
6.82_472.2091n	473.216	6.8237	pos	Deacetylnomilin	HMDB0035684	Lipids and lipid-like molecules	Prenol lipids	Triterpenoids	*		47.1	43.1	M+H-H2O, M+H	C26H32O8	-1.28978	1.22222	0.0339492	0.287129	6.79124	110.756	33501.9	302.484	35868.5	9628.9	12936.1	97264.6	32277.1	13036.4	710.922	55.0625	422.439	1.01138e-05	626.482	1.01138e-05
8.05_665.3542m/z	665.354	8.04752	neg	Physagulin D	HMDB0041049	Lipids and lipid-like molecules	Steroids and steroid derivatives	Steroid lactones	*		47.5	44.2	M+FA-H	C34H52O10	-0.0567195	1.22049	6.90829e-05	0.00913304	8.94726	493.622	20068.8	40.6563	28507.5	20324.7	16861.6	29457.9	11118	14143.4	24.0303	104.702	1.01138e-05	61.3351	1.01138e-05	53.8701
2.42_246.1445m/z	246.145	2.4233	pos	Asparaginyl-Isoleucine	85649	Organic acids and derivatives	Carboxylic acids and derivatives	Amino acids, peptides, and analogues			53.2	70.3	M+H	C10H19N3O4	-1.27485	1.21784	0.0246452	0.255375	-1.31269	0.402569	16131.7	40071.8	8883.06	31827.1	7429.8	24571.2	8329.75	15749.3	63937.9	24145.1	23220	54590	19626.8	54911.4
8.08_443.1696m/z	443.17	8.07672	pos	Citreoviridinol A1	HMDB0035369	Organoheterocyclic compounds	Dioxepanes	1,4-dioxepanes			45.7	37.9	M+Na	C22H28O8	4.78708	1.21655	4.14855e-07	0.00066686	30.7502	1.80603e+09	18265.7	1.01138e-05	20113.5	22240.2	17076	20834.4	11367.5	17962.6	1.01138e-05	1.01138e-05	1.01138e-05	1.01138e-05	1.01138e-05	1.01138e-05
5.13_420.2481m/z	420.248	5.13303	pos	Phytosphingosine-1-P	HMDB0012280	Lipids and lipid-like molecules	Sphingolipids	Phosphosphingolipids	*		45.2	32.7	M+Na	C18H40NO6P	-1.01477	1.21229	0.000303783	0.0213157	-1.82155	0.282918	7348.84	25975.2	4062.15	6981.34	10362.8	6820.3	4194.84	11671.6	25770.8	10519.3	29676.5	27959.8	32062.4	29862.3
1.07_180.1021m/z	180.102	1.07442	pos	1,2-Dihydronaphthalene-1,2-diol	HMDB0060335	Benzenoids	Naphthalenes	Unclassified	**	C06205	38.4	0	M+NH4	C10H10O2	1.29328	1.21216	0.00486568	0.118189	2.36211	5.14123	31150.4	6058.95	27510.4	27517	50623	52476.3	12641	16134.9	8186.8	8614.02	7855.28	3749.58	5058.64	2889.37
5.34_507.1219m/z	507.122	5.33572	pos	N-[[3-(b-D-Glucopyranosyloxy)-2,3-dihydro-2-oxo-1H-indol-3-yl]acetyl]aspartic acid	HMDB0039409	Benzenoids	Benzene and substituted derivatives	Phenylacetamides			39	0.517	M+Na	C20H24N2O12	-0.587903	1.21198	1.76354e-05	0.00390039	30.8377	1.91904e+09	19408.7	1.01138e-05	21766.8	16541	15886.3	30863.9	13602.1	17792.2	1.01138e-05	1.01138e-05	1.01138e-05	1.01138e-05	1.01138e-05	1.01138e-05
5.13_501.1764m/z	501.176	5.13137	neg	Limonexic acid	HMDB0036075	Lipids and lipid-like molecules	Prenol lipids	Triterpenoids	*		40.9	14.5	M-H	C26H30O10	-0.368241	1.21125	0.000323881	0.0222737	4.43307	21.6017	21496.4	995.126	28362.3	11055.8	14910.9	35890	16206.8	22552.6	1117.96	356.007	827.341	554.749	2892.3	222.394
5.54_492.2356n	493.243	5.5431	pos	Caryoptin	67402	Unclassified	Unclassified	Unclassified			42.2	19.3	M+H, M+Na	C26H36O9	-0.586151	1.20953	0.00109219	0.0504203	7.6519	201.118	20087	99.8766	12694.8	19303.9	32027.9	8468.64	13514.7	34512.1	125.495	1.01138e-05	211.341	114.06	20.8527	127.511
5.50_466.1128m/z	466.113	5.50128	pos	Pemetrexed	HMDB0014780	Organic acids and derivatives	Carboxylic acids and derivatives	Amino acids, peptides, and analogues			41	10.3	M+K	C20H21N5O6	1.17046	1.20554	0.000100482	0.011318	4.17851	18.1074	21527	1188.85	22874.8	18150.4	18314.6	37039.1	15714.1	17069	440.917	725.859	621.2	2361.59	604.941	2378.59
5.11_565.2287m/z	565.229	5.11003	neg	DEACETOXY(7)-7-OXOKHIVORINIC ACID	43753	Unclassified	Unclassified	Unclassified			37.5	0	M+FA-H	C27H36O10	-0.695589	1.20545	7.08747e-05	0.00915608	30.8994	2.00278e+09	20255.6	1.01138e-05	12428.2	24628	18467.9	32749.8	12935.2	20324.7	1.01138e-05	1.01138e-05	1.01138e-05	1.01138e-05	1.01138e-05	1.01138e-05
0.75_282.0952n	305.085	0.7537	pos	2-O-b-D-Xylopyranosyl-L-arabinose	HMDB0038881	Organic oxygen compounds	Organooxygen compounds	Carbohydrates and carbohydrate conjugates			38.3	2.73	M+H-H2O, M+Na	C10H18O9	0.390431	1.20032	0.0247761	0.25565	0.877817	1.83759	57509.6	31296.2	55999.4	44132	41079.9	59115.9	100915	43815.7	35997.1	42219.9	23502.1	27113	39679.4	19265.4
1.31_351.0558m/z	351.056	1.31202	neg	a-L-threo-4-Hex-4-enopyranuronosyl-D-galacturonic acid	HMDB0039720	Organic oxygen compounds	Organooxygen compounds	Carbohydrates and carbohydrate conjugates			44.5	31.8	M-H	C12H16O12	-3.21474	1.19436	0.0257379	0.259965	-1.66763	0.314771	10396.7	33029.5	2616.86	22198.4	6360.49	23328.2	273.912	7602.45	50052.8	19982.2	27049.2	49024.3	4808.68	47259.7
2.96_261.1442m/z	261.144	2.96228	pos	Glu Leu	44684	Unclassified	Unclassified	Unclassified			53.7	80.5	M+H	C11H20N2O5	-0.988288	1.19364	0.0240432	0.253605	-2.61737	0.162964	4722.51	28978.8	3804.23	10874.6	2379.08	5040.11	2865.48	3371.59	38125.2	9158.54	9644.67	62352.4	11773.8	42818.2
1.11_285.0168m/z	285.017	1.11012	pos	Isopimpinellin	HMDB0034312	Phenylpropanoids and polyketides	Coumarins and derivatives	Furanocoumarins		C02162	37.4	2.45	M+K	C13H10O5	3.47698	1.19088	0.00128111	0.0560871	-1.2593	0.417747	13777.3	32980	7902.21	27007.3	17656	11307.3	7546.6	11244.4	33923.6	25104.7	29695.7	31298.4	30522.2	47335.7
1.63_189.1234m/z	189.123	1.63117	pos	Leucyl-Glycine	85833	Organic acids and derivatives	Carboxylic acids and derivatives	Amino acids, peptides, and analogues			43.4	20.1	M+H	C8H16N2O3	0.198033	1.18726	0.0224723	0.246046	-1.56986	0.336842	12118.9	35977.9	8130.66	22805.4	6952.86	19018.7	5052.85	10752.7	36691.4	23434.1	20611.1	64044	14194.8	56891.9
7.12_366.2401n	349.237	7.11782	pos	15-methyl-15S-PGE2	36135	Lipids and lipid-like molecules	Fatty Acyls	Eicosanoids			55.6	82.8	M+H-H2O, M+NH4, M+Na	C21H34O5	-1.3838	1.18559	0.0399573	0.306839	-0.813726	0.568911	41719.6	73332.5	68847.2	27862.4	31897.8	34399.9	36393.8	50916.8	72124.8	95128.5	107513	39943.5	87179.7	38105.4
6.61_373.1744m/z	373.174	6.60727	neg	16-dimethylarsinoyl-9Z-hexadecenoic acid	LMFA00000032	Lipids and lipid-like molecules	Fatty Acyls	Other Fatty Acyls			46.6	41.4	M-H	C18H35AsO3	3.85843	1.18323	0.0329308	0.283608	2.08383	4.23931	30718.1	7246.02	8619.87	24010.1	34996.6	36640.3	13382.5	66659.2	1776.1	27270.5	2534.16	8998.34	1420.95	1476.1
7.56_287.2224m/z	287.222	7.56203	neg	13-Methylmyristic acid	HMDB0061707	Lipids and lipid-like molecules	Fatty Acyls	Fatty acids and conjugates	*		40.9	9.42	M+FA-H	C15H30O2	-1.63263	1.18102	0.0348374	0.291167	1.28285	2.43319	47243.3	19416.2	20947.9	19346	45654	54930	88690.6	53891.5	8410.68	18311.9	8476.02	33029.8	15888.3	32380.8
2.20_260.1604m/z	260.16	2.20388	pos	Hydroxyprolyl-Lysine	85775	Organic acids and derivatives	Carboxylic acids and derivatives	Amino acids, peptides, and analogues			55.7	82.9	M+H	C11H21N3O4	-0.416047	1.17757	0.0114331	0.183026	-1.26282	0.416727	14993.4	35979	6985.33	35165.2	6142.03	24686.6	2867.2	14114.1	56493.8	30182.5	32339	39064.1	26201.9	31592.5
5.13_293.1033m/z	293.103	5.13137	neg	(+)-cis-5,6-Dihydro-5-hydroxy-4-methoxy-6-(2-phenylethyl)-2H-pyran-2-one	HMDB0029575	Phenylpropanoids and polyketides	Kavalactones	Unclassified			48.3	47.3	M+FA-H	C14H16O4	0.833102	1.17741	5.01161e-06	0.00211394	2.76988	6.82053	20707	3035.99	21440.4	19549.1	19100.4	26839.1	13610.6	23702.6	5125.49	2281.02	3742.9	1390.82	5191.94	483.742
4.84_188.0443n	233.042	4.83888	neg	Pydanon	72870	Unclassified	Unclassified	Unclassified			38.1	0	M+FA-H, 2M-H, M-H	C6H8N2O5	4.99851	1.17591	0.000329793	0.0223419	-1.41203	0.375782	12128.1	32274.2	17474.7	18371.6	9173.26	11543.3	6212.67	9992.7	25825.1	31477.1	23885	40069.8	43515.9	28872
7.19_471.2026m/z	471.203	7.18548	neg	1-[2,4-dihydroxy-5-(4-hydroxy-3-methylbut-2-en-1-yl)phenyl]-2-hydroxy-3-[4-hydroxy-3-(3-methylbut-2-en-1-yl)phenyl]propan-1-one	HMDB0133184	Phenylpropanoids and polyketides	Linear 1,3-diarylpropanoids	Chalcones and dihydrochalcones			43.2	23.3	M+FA-H	C25H30O6	0.353843	1.17582	3.94966e-07	0.00066686	4.97067	31.3561	18100.6	577.261	16267.1	19361	16063.3	24729.2	17726.6	14456.7	4.96575	1667.01	203.129	517.671	757.816	312.971
6.93_227.1281m/z	227.128	6.92837	neg	8-undecynoic acid	LMFA01030616	Lipids and lipid-like molecules	Fatty Acyls	Fatty Acids and Conjugates			44.8	30.4	M+FA-H	C11H18O2	-4.53339	1.17582	0.020574	0.239058	0.744649	1.67557	57317.7	34207.9	74931.7	32292.5	74499.9	51111.9	50050.6	61019.5	50430.2	44370.7	40427.2	20904.4	27527.8	21587.3
5.18_532.1966m/z	532.197	5.17503	pos	Ryanodine	67139	Unclassified	Unclassified	Unclassified			37.8	0	M+K	C25H35NO9	4.59538	1.17259	0.00595328	0.132523	31.195	2.45829e+09	24862.5	1.01138e-05	19946.3	17520	19788.8	59917.7	20711.9	11290.4	1.01138e-05	1.01138e-05	1.01138e-05	1.01138e-05	1.01138e-05	1.01138e-05
7.10_361.2019m/z	361.202	7.09958	neg	Periconicin A	LMPR0104350002	Lipids and lipid-like molecules	Prenol lipids	Isoprenoids			43.3	21.7	M+FA-H	C20H28O3	-0.4884	1.1716	0.000922011	0.0446184	-1.20902	0.432562	13528.8	31275.9	16645.1	16154.9	11082	20333.8	6024.74	10932.3	38456.8	16831.2	28904.6	35473	36078.8	31911.2
5.24_615.2903m/z	615.29	5.23637	pos	OHHdiA-PA	LMGP20070028	Lipids and lipid-like molecules	Glycerophospholipids	Oxidized glycerophospholipids			42.2	15.7	M+Na	C28H49O11P	-0.365342	1.16796	2.19075e-05	0.00447522	30.6325	1.66462e+09	16835.5	1.01138e-05	26111.8	17109.5	17251.4	9105.52	17257.4	14177.5	1.01138e-05	1.01138e-05	1.01138e-05	1.01138e-05	1.01138e-05	1.01138e-05
1.07_213.0635n	231.097	1.07442	pos	Droxidopa	HMDB0015627	Organic acids and derivatives	Carboxylic acids and derivatives	Amino acids, peptides, and analogues			42.1	13.3	M+H, M+NH4	C9H11NO5	-0.818141	1.16506	0.00800189	0.153732	-0.740874	0.598377	35757.4	59757.3	26670.2	36598.2	33617.9	40918.5	25958.3	50781.1	41996.3	65926.4	46127.4	69680.9	53354.2	81458.6
3.70_295.1275m/z	295.127	3.69833	neg	Methdilazine	HMDB0015038	Organoheterocyclic compounds	Benzothiazines	Phenothiazines		C07175	37.2	1.28	M-H	C18H20N2S	0.185247	1.16475	0.00382779	0.102741	-1.34536	0.393555	13339	33893.5	5970.13	23705.5	9708.62	21501.3	5624.21	13524	29676.4	36275.1	26111.9	45199.1	19079.1	47019.2
6.84_611.3446m/z	611.345	6.84245	neg	Goshonoside F4	HMDB0038377	Lipids and lipid-like molecules	Prenol lipids	Terpene glycosides	*		41.6	13.7	M-H2O-H	C32H54O12	1.52065	1.16375	0.00832112	0.157388	0.931807	1.90766	42229.2	22136.6	63402.4	40275.1	45456.7	23247.8	42763.2	38230	32972.1	28347	22616	19382.7	17519.3	11982.4
4.43_288.1130m/z	288.113	4.43123	pos	Rutaecarpine	HMDB0042010	Organoheterocyclic compounds	Indoles and derivatives	Pyridoindoles		C09238	39.6	7.95	M+H	C18H13N3O	-0.636368	1.15906	3.42329e-05	0.00591502	4.07376	16.8393	19346.6	1148.89	19741.1	24567.8	10666.5	24639.1	23928.7	12536.3	1256.91	1597.22	1516.33	903.892	997.662	621.347
5.20_481.1647m/z	481.165	5.19528	neg	Fluticasone propionate	HMDB0005036	Lipids and lipid-like molecules	Steroids and steroid derivatives	Steroid esters	*		38	5.4	M-H2O-H	C25H31F3O5S	-3.84342	1.15824	0.00217168	0.0751834	1.68897	3.22427	25249.5	7831.06	27535.1	34011.1	22239.2	20894.6	16992.8	29824	3824.92	24440.4	6139.16	5978.59	4911.57	1691.77
5.32_458.1592m/z	458.159	5.31608	pos	2-amino-4-({1-[(carboxymethyl)-C-hydroxycarbonimidoyl]-2-[(1,3-dihydroxy-1-phenylpropan-2-yl)sulfanyl]ethyl}-C-hydroxycarbonimidoyl)butanoic acid	HMDB0135310	Organic acids and derivatives	Carboxylic acids and derivatives	Amino acids, peptides, and analogues			40	8.36	M+H	C19H27N3O8S	0.149824	1.15528	3.41374e-05	0.00591502	8.29066	313.138	17587	56.1637	9547.59	21398	16859	21098.4	11554	25065.1	336.982	1.01138e-05	1.01138e-05	1.01138e-05	1.01138e-05	1.01138e-05
0.82_207.0568n	208.064	0.822333	pos	S-(2-Hydroxyethyl)-N-acetyl-L-cysteine	70379	Unclassified	Unclassified	Unclassified			40.8	15.6	M+H, M+Na	C7H13NO4S	1.07933	1.15047	0.0396983	0.306353	-2.17272	0.221792	6789.94	30614	6799.92	8660.74	10578.9	4863.7	5602.38	4233.94	20721.8	7898.17	17692.1	44868.9	18458.4	74044.8
4.16_340.0817m/z	340.082	4.16478	pos	7,7'-Dihydroxy-6,8'-bicoumarin	HMDB0033559	Phenylpropanoids and polyketides	Coumarins and derivatives	Hydroxycoumarins			42.4	17.1	M+NH4	C18H10O6	0.434921	1.14912	0.000458054	0.0274693	7.86472	233.086	18766.3	80.5121	28204.2	15738.5	21411.8	16537.1	26923	3782.97	1.01138e-05	258.806	1.01138e-05	1.01138e-05	224.267	1.01138e-05
5.85_473.1701m/z	473.17	5.85413	pos	2-amino-4-({1-[(carboxymethyl)-C-hydroxycarbonimidoyl]-2-[(1-hydroxy-3-oxo-1-phenylpropan-2-yl)sulfanyl]ethyl}-C-hydroxycarbonimidoyl)butanoic acid	HMDB0135293	Organic acids and derivatives	Carboxylic acids and derivatives	Amino acids, peptides, and analogues			39.9	6.07	M+NH4	C19H25N3O8S	0.0984102	1.14394	3.79276e-05	0.00616792	11.3806	2666.17	17289.4	6.48472	24555.4	13184.4	15795.9	18911.1	22850.7	8438.75	35.9924	1.01138e-05	1.01138e-05	1.01138e-05	2.91583	1.01138e-05
5.38_434.1593m/z	434.159	5.37697	pos	7-Formyldehydrothalicsimidine	HMDB0033097	Alkaloids and derivatives	Aporphines	Unclassified			38	0	M+Na	C23H25NO6	4.4862	1.13745	0.000763715	0.0389551	7.77109	218.439	20156.6	92.2755	19603.4	21764.9	14830.3	39403.7	15681.6	9655.71	17.1072	250.152	1.01138e-05	1.01138e-05	286.394	1.01138e-05
0.78_333.1303m/z	333.13	0.7818	neg	2,4-Diamino-6-nitrotoluene	71184	Benzenoids	Benzene and substituted derivatives	Nitrobenzenes		C16396	38.9	0	2M-H	C7H9N3O2	-4.2639	1.13637	0.00410497	0.107876	-1.25556	0.41883	13809.9	32972.6	12013.3	31797.3	16172.7	10514.4	5335.2	7026.45	25695.7	24102.9	29631.4	42919.3	32443.2	43042.8
7.76_388.2838m/z	388.284	7.76378	pos	3-Oxo-5beta-chola-8(14),11-dien-24-oic Acid	LMST04010331	Unclassified	Unclassified	Unclassified			48.9	54.3	M+NH4	C24H34O3	-2.34045	1.13606	0.0201082	0.237326	1.24569	2.37133	35821.6	15106.1	48080.8	34029.4	46031.5	8262.07	54731.7	23794.2	5777.83	19861.4	9867.65	17791.3	18490	18848.6
0.68_106.0502m/z	106.05	0.684433	pos	D-Serine	63419	Organic acids and derivatives	Carboxylic acids and derivatives	Amino acids, peptides, and analogues	**	C00740	42.6	17.7	M+H	C3H7NO3	2.83387	1.13429	0.00689973	0.142914	-0.90049	0.535705	24796.6	46287.7	23951.6	37228.7	13002.8	18989.1	17521.7	38085.4	37845.9	42633.2	46551	62094.1	31921.1	56681.2
5.15_406.1278m/z	406.128	5.1539	pos	2-amino-4-({2-[(1-carboxy-1-hydroxy-2-methylpropan-2-yl)sulfanyl]-1-[(carboxymethyl)-C-hydroxycarbonimidoyl]ethyl}-C-hydroxycarbonimidoyl)butanoic acid	HMDB0128932	Organic acids and derivatives	Carboxylic acids and derivatives	Amino acids, peptides, and analogues			38.4	0	M+H-H2O	C15H25N3O9S	-0.0366939	1.12465	0.000139641	0.0133996	30.7192	1.76764e+09	17877.5	1.01138e-05	20311	14606.1	14049.4	31842.1	13746.6	12709.7	1.01138e-05	1.01138e-05	1.01138e-05	1.01138e-05	1.01138e-05	1.01138e-05
7.33_881.5048m/z	881.505	7.33342	neg	Dolastatin 15	73420	Unclassified	Unclassified	Unclassified			37	0	M+FA-H	C45H68N6O9	2.14908	1.11753	0.0114954	0.183701	8.40384	338.694	19483.6	57.5256	44473.7	1.01138e-05	23053	8795.97	25544.6	15034.1	345.154	1.01138e-05	1.01138e-05	1.01138e-05	1.01138e-05	1.01138e-05
4.23_342.0973m/z	342.097	4.22907	pos	Sterigmatocystin	HMDB0030588	Phenylpropanoids and polyketides	Sterigmatocystins	Unclassified		C00961	43	18.9	M+NH4	C18H12O6	0.391766	1.11727	9.88699e-06	0.00310609	5.98782	63.462	16474	259.589	17063.5	16464.6	14107.4	24454.1	9555.21	17199.3	710.509	275.828	109.201	1.01138e-05	461.995	1.01138e-05
7.91_344.2249m/z	344.225	7.9105	pos	2-Dodecylbenzenesulfonic acid	HMDB0031031	Benzenoids	Benzene and substituted derivatives	Benzenesulfonic acids and derivatives			38.9	2.7	M+NH4	C18H30O3S	-1.45378	1.1166	0.0190103	0.231863	-1.79456	0.28826	7923.81	27488.4	814.912	10416.1	7816.5	13619.7	3398.01	11477.6	38392.4	12712.1	42675.2	11537	45873.8	13740
9.59_333.2421m/z	333.242	9.59303	pos	3a,7a-Dihydroxy-5b-cholestanate	58179	Lipids and lipid-like molecules	Steroids and steroid derivatives	Bile acids, alcohols and derivatives	*		48.6	48.6	M+H	C21H32O3	-1.059	1.11495	0.0031503	0.0917861	-0.959589	0.514203	19613	38142.4	11847.1	29801.4	20363.5	12327.6	25711.2	17626.9	44481.2	30734.8	26751.8	36030.1	52367.4	38489.2
4.75_320.0683n	338.102	4.74893	pos	19-Hydroxytetrangulol	63757	Unclassified	Unclassified	Unclassified			38.9	0	M+NH4, M+K	C19H12O5	-0.572061	1.11449	0.0211201	0.239866	5.60342	48.6181	23259.4	478.41	18140.5	25928.6	63059.9	11516.6	11471.6	9439.01	751.229	972.938	625.757	1.01138e-05	306.589	213.946
3.66_343.1871m/z	343.187	3.65625	pos	Tryptophyl-Arginine	HMDB0029077	Organic acids and derivatives	Carboxylic acids and derivatives	Amino acids, peptides, and analogues			49.9	55.5	M+H-H2O	C17H24N6O3	-1.60041	1.11375	0.000962683	0.0462055	-1.14297	0.452826	14089.8	31115.2	12058.8	22568.6	9675.33	12518.7	8839.69	18877.3	37878.7	20115.2	24697.9	33374.7	37777.7	32847
6.50_343.2121m/z	343.212	6.5007	neg	(10R,13R,16R)-d14-9-PhytoF[9S,12S]	LMFA02040069	Lipids and lipid-like molecules	Fatty Acyls	Octadecanoids			43.8	26.9	M-H	C18H32O6	-1.39503	1.11343	0.043176	0.315195	0.674741	1.59631	68809.2	43105.1	37005.1	76331.5	71728	91535.8	40532.9	95721.6	56612	53028.6	46591.6	32426.3	39688.6	30283.6
0.78_275.0885m/z	275.089	0.7818	neg	1-(gamma-Glutamylamino)cyclopropanecarboxylic acid	HMDB0031701	Organic acids and derivatives	Carboxylic acids and derivatives	Amino acids, peptides, and analogues			40.9	24.1	M+FA-H	C9H14N2O5	0.266007	1.11205	0.0101529	0.172343	-1.1363	0.454926	16062.1	35307.1	11821.1	23109.3	18024	13365.2	12381.1	17672	50805.3	24218.9	35971.2	20100.4	54000.6	26746.4
6.69_683.3643m/z	683.364	6.69245	neg	26-Glucosyl-1,3,11,22-tetrahydroxyergosta-5,24-dien-26-oate	HMDB0040405	Lipids and lipid-like molecules	Steroids and steroid derivatives	Bile acids, alcohols and derivatives	*		48.7	51.4	M+FA-H	C34H54O11	-0.800287	1.10897	4.32164e-06	0.00205993	4.2578	19.1305	16566.5	865.973	17654.9	12785.5	20453.5	22300.9	13355.5	12848.6	1.01138e-05	1874.9	1.01138e-05	2184.28	297.917	838.744
10.86_479.3009n	480.308	10.8649	pos	PE(18:1(9Z)/0:0)	40778	Lipids and lipid-like molecules	Glycerophospholipids	Glycerophosphoethanolamines			55.8	83.2	M+H, M+Na	C23H46NO7P	-0.62846	1.10775	0.0418848	0.312174	-1.31068	0.403131	15015.3	37246.6	15605.1	32793.3	26739.6	5620.97	2045.7	7287.03	14057	9859.91	46927	50174.1	48410	54051.6
5.09_436.1385m/z	436.139	5.0923	pos	(-)-alpha-Narcotine	HMDB0033439	Alkaloids and derivatives	Phthalide isoquinolines	Unclassified		C09592	36.8	0	M+Na	C22H23NO7	4.45551	1.10657	5.05753e-07	0.000735897	5.02192	32.4899	16059.8	494.302	14377.9	13414.5	17447.7	22179.3	15348.3	13591.3	179.135	815.863	0.802814	556.086	255.245	1158.68
1.65_159.0684n	160.076	1.65197	pos	Echinopsine	68475	Unclassified	Unclassified	Unclassified			41.6	9.11	M+H, M+NH4	C10H9NO	0.0560038	1.10447	0.0016217	0.0638995	0.906973	1.87511	38459.7	20510.7	40844.9	43074.3	37394.5	36494.5	28262.4	44687.5	30084.4	20974.8	28778.3	12641.1	21507.6	9077.8
5.22_454.1854m/z	454.185	5.21683	pos	Lupinisoflavone L	LMPK12050275	Lipids and lipid-like molecules	Polyketides	Flavonoids			37.7	0	M+NH4	C25H24O7	-1.55415	1.103	6.41121e-07	0.000771052	6.57287	95.199	15130.3	158.933	18938.8	12293.8	14967.9	18771.4	10796.7	15013.3	1.01138e-05	1.01138e-05	71.6151	870.874	11.1113	1.01138e-05
4.27_193.0861m/z	193.086	4.27042	pos	Isoeugenol formate	92228	Benzenoids	Phenol ethers	Anisoles			46.9	39.2	M+H	C11H12O3	1.06804	1.09439	1.29745e-05	0.00353771	3.14864	8.86819	17411.6	1963.38	15815.2	15172.5	16367.8	24019.5	11124	21970.8	2739.04	2092.79	2383	1639.22	1875.3	1050.92
2.64_398.1412m/z	398.141	2.644	pos	Simmondsin	HMDB0030394	Organic oxygen compounds	Organooxygen compounds	Carbohydrates and carbohydrate conjugates			51.4	65.6	M+Na	C16H25NO9	-2.44058	1.08947	0.00398338	0.105991	-2.50957	0.175608	3519.07	20039.3	4766.03	8519.85	2384.88	2448.76	1916.62	1078.25	26701.2	6992.01	28626.3	9212.82	31827.5	16876.1
5.65_532.2324m/z	532.232	5.64648	pos	2-[5-(2,4-dihydroxyphenyl)-6-(5-hydroxy-2,2-dimethyl-2H-chromene-6-carbonyl)-3-methylcyclohex-2-en-1-yl]benzene-1,3-diol	HMDB0126376	Organoheterocyclic compounds	Benzopyrans	1-benzopyrans			40.9	11.2	M+NH4	C31H30O7	-1.12039	1.08831	0.00190282	0.070706	10.5623	1512.04	19426.2	12.8477	17960	19008.7	14829.8	41677.9	13227.4	9853.55	1.01138e-05	1.01138e-05	1.01138e-05	1.01138e-05	77.0862	1.01138e-05
9.13_641.3281m/z	641.328	9.1329	pos	desferrioxamine D1	LMFA08020170	Lipids and lipid-like molecules	Fatty Acyls	Fatty amides			38.6	0	M+K	C27H50N6O9	1.69119	1.08578	0.00150594	0.0612276	6.89384	118.919	16020.7	134.719	11711.7	16747.5	17057.4	4754.12	13922.7	31931	1.01138e-05	756.339	1.01138e-05	1.01138e-05	51.9774	1.01138e-05
5.69_295.1182m/z	295.118	5.68725	neg	Ubiquinone-1	HMDB0002012	Lipids and lipid-like molecules	Prenol lipids	Quinone and hydroquinone lipids	**	C00399	43.6	23.9	M+FA-H	C14H18O4	-1.91474	1.08397	9.20519e-06	0.00299396	2.61949	6.14534	17892.5	2911.55	15646.6	18092.3	16992.7	23548.4	11442.3	21632.6	3678.47	4235.43	3080.09	1938.48	3230.17	1306.66
5.18_468.1651m/z	468.165	5.17503	pos	IRIGENIN, 7-BENZYL ETHER	43631	Unclassified	Unclassified	Unclassified			38.9	0	M+NH4	C25H22O8	-0.4568	1.0786	0.000194884	0.016035	9.83348	912.374	16553.1	18.1429	18860.1	13180.8	13892.5	29901.2	10499.8	12984.4	1.01138e-05	1.01138e-05	108.857	1.01138e-05	1.01138e-05	1.01138e-05
5.83_350.1378m/z	350.138	5.8325	pos	6-Acetylmorphine	HMDB0041812	Alkaloids and derivatives	Morphinans	Unclassified		C11781	49.6	57.5	M+Na	C19H21NO4	4.79328	1.07351	0.0020718	0.0736206	7.16541	143.55	19187.6	133.665	20115.5	14693.2	14848.3	39854.1	19611.6	6003.08	395.695	1.01138e-05	290.974	1.01138e-05	115.323	1.01138e-05
6.20_490.2200n	489.213	6.20103	neg	alpha-Crocetin glucosyl ester	HMDB0039120	Lipids and lipid-like molecules	Prenol lipids	Diterpenoids	*		39.2	5.74	M-H, M+FA-H	C26H34O9	-0.579631	1.07333	0.000137638	0.0133984	3.84145	14.3348	16467.6	1148.78	21456.4	4607.8	21161.6	19329.8	16444.6	15805.3	1940.05	964.034	1146.93	909.37	1504.23	428.076
5.58_619.2772m/z	619.277	5.5804	neg	Asclepin	67224	Unclassified	Unclassified	Unclassified			38	0	M+FA-H	C31H42O10	2.13179	1.06626	0.0211269	0.239866	0.757864	1.69098	42591.4	25187.3	39876.3	34676.6	46015.1	47852.6	40584.4	46543.1	17233.6	53120.1	28529.6	21414.5	19193.6	11632.5
5.30_563.2129m/z	563.213	5.30073	neg	2-[2,3,4-trihydroxy-6-methoxy-5-(3-methylbut-2-en-1-yl)phenyl]acetic acid	HMDB0125461	Benzenoids	Benzene and substituted derivatives	Phenylacetic acids			41.6	16.8	2M-H	C14H18O6	-0.8608	1.06102	3.9671e-06	0.00199408	5.30219	39.4565	14063.1	356.42	18455.4	8615.46	13917.7	15694.5	10979.4	16716.1	226.123	1091.33	198.924	209.409	1.01138e-05	412.737
7.69_544.2161m/z	544.216	7.68985	neg	N-Acetyl-O-demethylpuromycin	64569	Unclassified	Unclassified	Unclassified			38.9	0	M+FA-H	C23H29N7O6	-0.135485	1.06089	0.000723326	0.0374482	30.5449	1.56647e+09	15842.9	1.01138e-05	20001.2	1.01138e-05	15060.7	21722.9	20034.4	18238.3	1.01138e-05	1.01138e-05	1.01138e-05	1.01138e-05	1.01138e-05	1.01138e-05
0.81_206.1387m/z	206.139	0.805283	pos	Pantothenol	LMFA08020198	Organic oxygen compounds	Organooxygen compounds	Alcohols and polyols	**	C05944	45.7	32.9	M+H	C9H19NO4	0.0933344	1.05919	0.00404757	0.106978	0.967686	1.9557	35840	18325.9	33444.7	26151	53193.8	36052.6	28444.2	37753.6	24946.1	16938	18856.6	12951.9	26339.6	9923.27
5.28_466.1126m/z	466.113	5.27567	pos	(S)-2-Hydroxy-2-phenylacetonitrile O-[b-D-apiosyl-(1->2)-b-D-glucoside]	HMDB0036334	Organic oxygen compounds	Organooxygen compounds	Carbohydrates and carbohydrate conjugates			42.2	19.1	M+K	C19H25NO10	3.73071	1.05375	0.000198676	0.0162024	4.53707	23.2163	16586.6	714.439	19245.5	14924.9	13217.8	29136.8	11112.4	11882.3	157.471	293.647	445.815	1265.94	413.323	1710.44
4.80_316.1882n	315.181	4.79837	neg	2,3,4,5-tetranor-thromboxane B1	LMFA05000605	Lipids and lipid-like molecules	Fatty Acyls	Fatty alcohols			41.5	16	M-H2O-H, M-H	C16H28O6	-1.15206	1.04991	0.0477729	0.326498	0.720626	1.6479	50159.3	30438.4	46935.4	47065.9	51543.6	38200.6	34497.6	82712.9	44508.3	37041.6	36019.1	17358.4	35975.9	11727
5.07_410.1593m/z	410.159	5.07198	pos	Semiglabrin	LMPK12110016	Lipids and lipid-like molecules	Polyketides	Flavonoids			42.2	20	M+NH4	C23H20O6	-1.26573	1.04747	0.00138529	0.0578514	6.72015	105.431	17500	165.985	18871.7	13664.9	11608.5	36293.9	14642.3	9918.54	156.407	795.424	3.79364	0.0148908	40.272	1.01138e-05
7.21_409.2859m/z	409.286	7.20655	neg	Heptopargil	72875	Unclassified	Unclassified	Unclassified			39	0	2M-H	C13H19NO	-0.286247	1.04705	0.0163475	0.216863	0.687735	1.61075	46219.7	28694.5	60135.4	50642.6	44341.1	27937.1	53547.4	40714.7	12675.1	24341.1	29657.6	33273	41914.8	30305.4
12.19_201.9755m/z	201.975	12.1881	pos	3-Methylsulfinylpropyl isothiocyanate	58356	Organosulfur compounds	Sulfoxides	Unclassified			36.8	0	M+K	C5H9NOS2	-1.37976	1.04576	0.0459118	0.322005	-0.912041	0.531433	24554.1	46203.6	19078.4	21011.8	26740.5	30287.9	28488.2	21717.8	28942.5	39654.1	28563.7	73103	29777.3	77180.9
0.86_135.0298m/z	135.03	0.857833	neg	Glyceraldehyde	HMDB0001051	Organic oxygen compounds	Organooxygen compounds	Carbohydrates and carbohydrate conjugates		C02154	40.5	6.98	M+FA-H	C3H6O3	-0.929641	1.04318	0.00455786	0.114033	-0.961455	0.513539	16637.7	32398.2	15963.6	26997.4	18246.6	16578.2	5931.55	16108.9	43619.1	26786	38163.7	22303.1	36482.6	27034.5
5.22_487.1978m/z	487.198	5.21627	neg	17a-Ethynylestradiol 4-glucuronide	1168	Unclassified	Unclassified	Unclassified			38	0	M-H	C26H32O9	0.95368	1.04227	0.000428183	0.0263056	2.07213	4.20507	19287.7	4586.78	30831.5	13574.6	12539	21990.1	20492.8	16298.3	5470.6	6222.71	5851.03	3047.17	5026.39	1902.77
13.52_430.3442n	453.334	13.5175	pos	4alpha-Carboxy-5alpha-cholesta-8-en-3beta-ol	HMDB0012166	Lipids and lipid-like molecules	Steroids and steroid derivatives	Cholestane steroids	*		38.9	0	M+H, M+Na	C28H46O3	-1.25179	1.04168	0.0190578	0.232092	-0.740293	0.598618	28046.7	46852.4	26480.4	26353	30069.7	34590.5	28970.9	21815.5	32366.4	39104	33513.3	67089.7	42390.5	66650.3
1.39_194.0814m/z	194.081	1.38843	pos	(3-Arylcarbonyl)-alanine	65981	Unclassified	Unclassified	Unclassified			47.6	42.5	M+H	C10H11NO3	1.02951	1.0376	0.000531502	0.0304895	2.69503	6.47567	18972.8	2929.86	10400	19527	20894.6	31058.7	10634.1	21322.6	5110.17	3072.4	2839.52	2018.4	3460.12	1078.57
4.88_273.1706m/z	273.171	4.87995	neg	11-Hydroxy-9-tridecenoic acid	LMFA01050437	Lipids and lipid-like molecules	Fatty Acyls	Fatty acids and conjugates	*		47.7	41.7	M+FA-H	C13H24O3	-0.702596	1.0375	0.0273121	0.265925	1.05482	2.07747	34364.4	16541.5	33413.7	35248.3	46430.1	19164.5	15826	56104	23921.2	20398.1	19979.4	9071.01	18927.4	6952.07
5.61_328.2245n	311.221	5.60553	pos	9S,11R,15S-trihydroxy-2,3-dinor-13E-prostaenoic acid-cyclo[8S,12R]	36203	Lipids and lipid-like molecules	Fatty Acyls	Eicosanoids	**	C14795	46.8	44.1	M+H-H2O, M+H	C18H32O5	-1.58507	1.03577	0.0207308	0.2396	0.804473	1.74651	45059.4	25799.7	30899.7	43752.3	47116.5	52371.6	26814.2	69402.1	34508.7	25120.3	28133.4	18980.4	32951.1	15104.4
4.78_303.1810m/z	303.181	4.77695	neg	2-methyl-tridecanedioic acid	LMFA01170015	Lipids and lipid-like molecules	Fatty Acyls	Fatty Acids and Conjugates			39	1.45	M+FA-H	C14H26O4	-1.33102	1.03546	0.00452293	0.113673	1.96333	3.8996	19946.2	5114.93	27620.7	18700.8	19462.9	9094.92	10715.2	34082.5	7444.93	6618.31	6364.18	1837.14	6707.1	1717.9
1.11_447.1587m/z	447.159	1.11012	pos	6-beta-hydroxydexamethasone	HMDB0061022	Lipids and lipid-like molecules	Steroids and steroid derivatives	Hydroxysteroids	*		37.6	0	M+K	C22H29FO6	1.66937	1.02967	0.0313676	0.278764	-2.07365	0.237558	5640.04	23741.7	9893.32	6309.69	9270.24	2865.41	3576.35	1925.22	23062.3	9920.48	49469	5635.09	39603.5	14760.1
5.28_406.1278m/z	406.128	5.27567	pos	1R,9S-HYDRASTINE	44159	Unclassified	Unclassified	Unclassified			38.3	0	M+Na	C21H21NO6	4.49253	1.02949	4.63131e-06	0.00211394	30.2773	1.30132e+09	13161.2	1.01138e-05	16036.6	12540.8	9766.56	16308.4	8053.32	16261.6	1.01138e-05	1.01138e-05	1.01138e-05	1.01138e-05	1.01138e-05	1.01138e-05
5.39_519.2233m/z	519.223	5.38723	neg	Calamin	HMDB0038143	Lipids and lipid-like molecules	Steroids and steroid derivatives	Steroid lactones	*		40.9	10.8	M-H	C27H36O10	-0.574029	1.02665	0.000189239	0.0158057	3.37437	10.3702	16481.2	1589.28	9541.06	19278.6	8948.79	24987.3	15917.7	20213.6	2281.82	1550.91	967.822	1426.81	2681.6	626.713
5.13_275.1859m/z	275.186	5.13137	neg	3-[[5-Methyl-2-(1-methylethyl)cyclohexyl]oxy]-1,2-propanediol	HMDB0036133	Lipids and lipid-like molecules	Prenol lipids	Monoterpenoids	*		43.3	22	M+FA-H	C13H26O3	-2.16702	1.02091	0.00791483	0.153272	1.38972	2.62028	25438.7	9708.38	14126.5	15443.5	29952	20619.9	30124	42366.2	7733.68	16601.7	13777.6	8300.77	5908.48	5928.05
5.09_387.1489m/z	387.149	5.08982	neg	(-)-Bornesitol	HMDB0031437	Organic oxygen compounds	Organooxygen compounds	Alcohols and polyols	**	C03659	36.8	0	2M-H	C7H14O6	-4.86304	1.02073	0.0374122	0.299252	0.957936	1.94253	38343.5	19739	67468.1	44005	32845.3	19677.5	35014.5	31050.7	34471.2	22532.9	22506.8	11823.3	20967.6	6132.07
1.43_365.1918m/z	365.192	1.42772	pos	Monic acid	HMDB0061154	Lipids and lipid-like molecules	Fatty Acyls	Fatty acids and conjugates	*		40.8	21.7	M+Na	C18H30O6	-4.76596	1.01493	0.0428401	0.314456	-2.02647	0.245455	5614.18	22872.5	4030.84	20868.4	650.782	2153	1063.38	4918.69	53551.5	4943.17	24788.3	22444.2	16296.5	15211.5
5.48_532.2684m/z	532.268	5.47995	pos	Telmisartan	HMDB0015101	Benzenoids	Benzene and substituted derivatives	Biphenyls and derivatives		C07710	40.2	16.6	M+NH4	C33H30N4O2	-4.52969	1.01338	0.004665	0.115602	0.648652	1.5677	42337.2	27005.9	50628.1	38041.7	36494.1	48292.5	31421.2	49145.7	31094.5	27629.1	26850.2	23474.3	36104	16883.3
0.73_307.0430m/z	307.043	0.7272	neg	Galactitol 1-phosphate	63172	Unclassified	Unclassified	Unclassified			38.4	0	M+FA-H	C6H15O9P	-2.1385	1.01081	0.0206922	0.239555	-2.39226	0.190484	3733.76	19601.5	1425.66	9654.98	2405.78	3590.59	1717.9	3607.64	41320.5	7718.3	28287	7974.59	23558.9	8749.5
0.69_230.0065m/z	230.007	0.692417	neg	Phosphoserine	HMDB0000272	Organic acids and derivatives	Carboxylic acids and derivatives	Amino acids, peptides, and analogues	**	C01005	41.4	13.3	M+FA-H	C3H8NO6P	-3.36319	1.01055	0.038825	0.303746	-3.25493	0.104753	2177.36	20785.6	110.373	7210.38	1473.96	1386.51	617.756	2265.17	18718.4	6805.35	37150.2	4848	50529.6	6661.98
7.35_745.1679m/z	745.168	7.35403	neg	Pyrazophos	72533	Unclassified	Unclassified	Unclassified			36.3	0	2M-H	C14H20N3O5PS	3.91557	1.00689	0.0122105	0.189009	11.5951	3093.64	18580.6	6.00608	9553.87	10.4678	23707.8	42822.1	11805	23584.6	36.0364	1.01138e-05	1.01138e-05	1.01138e-05	1.01138e-05	1.01138e-05
5.37_735.2439m/z	735.244	5.3655	neg	egonol acetate	265092	Unclassified	Unclassified	Unclassified			37.3	0	2M-H	C21H20O6	-1.0304	1.0059	1.93066e-06	0.00133438	8.2344	301.162	12206.7	40.5319	17641.3	13504	10740.1	9193.35	10275	11886.3	1.01138e-05	243.191	1.01138e-05	1.01138e-05	1.01138e-05	1.01138e-05
1.06_240.1110n	241.118	1.05722	pos	(2S)-2-hydrazinyl-3-(4-hydroxy-3-methoxyphenyl)-2-methylpropanoic acid	HMDB0142637	Phenylpropanoids and polyketides	Phenylpropanoic acids	Unclassified			36.5	6.38	M+H-H2O, M+NH4, M+H	C11H16N2O4	-0.225418	1.00561	0.0472411	0.325165	0.433602	1.3506	80255.8	59422.3	74522.9	81687.2	82991.3	100055	62424.7	79853.4	86945.3	74215.8	50072.7	41563.4	64042.1	39694.5
14.36_444.3603n	445.367	14.3574	pos	4alpha-carboxy-4beta-methyl-5alpha-cholesta-8-en-3beta-ol	LMST01010227	Lipids and lipid-like molecules	Prenol lipids	Triterpenoids	*		41	11.8	M+H-H2O, M+H	C29H48O3	-0.158192	1.00547	0.0191219	0.232678	1.46602	2.76259	25933.5	9387.38	35917.6	34723	36043.3	15449.3	3300.05	30167.5	14991.7	12807.7	11756.4	3428.44	10966.1	2373.92
5.96_240.0994n	241.107	5.95893	pos	3-(3,4,5-Trimethoxyphenyl)propanoic acid	86836	Phenylpropanoids and polyketides	Phenylpropanoic acids	Unclassified			48.4	46.9	M+H, M+Na	C12H16O5	-1.39864	1.00427	0.0393483	0.305054	2.78289	6.88229	19609.8	2849.32	15558.1	13287.8	26211.6	4041.44	7429.76	51130.1	2837.04	6515.16	2009.73	2572.25	1423.71	1738.01
5.05_590.2382m/z	590.238	5.0516	pos	2-{2,6-dihydroxy-4-[6-hydroxy-7-(3-methylbut-2-en-1-yl)-1-benzofuran-2-yl]phenyl}-6-(2,4-dihydroxyphenyl)-4-(hydroxymethyl)cyclohex-3-ene-1-carboxylic acid	HMDB0126150	Phenylpropanoids and polyketides	2-arylbenzofuran flavonoids	Unclassified			38.7	3.25	M+NH4	C33H32O9	-0.466201	1.00375	0.00135946	0.0575957	8.0791	270.427	16081.5	59.467	15432.7	13930.5	12453.8	33873.5	10904.3	9894.2	1.01138e-05	225.396	131.406	1.01138e-05	1.01138e-05	1.01138e-05
7.68_441.2269m/z	441.227	7.68075	pos	6-hydroxy-1,1,4a,6-tetramethyl-5-{[(2-oxo-2H-chromen-7-yl)oxy]methyl}-decahydronaphthalen-2-yl 2-hydroxyacetate	HMDB0134768	Phenylpropanoids and polyketides	Coumarins and derivatives	Unclassified			49.6	57.1	M+H-H2O	C26H34O7	-0.630463	1.00223	0.0218176	0.242927	5.08715	33.9925	17604.5	517.892	14738.1	326.336	42349.5	9619.53	9303.62	29289.6	1109.44	514.805	1296.58	1.01138e-05	186.529	1.01138e-05

## Sheet: ZYP-L_Model
ID	m/z	Retention time (min)	Ion mode	Metabolites	Compound ID	Super Class	Class	Sub Class	level	kegg	Score	Fragmentation Score	Adducts	Formula	Mass Error (ppm)	VIP	P-value	adj.P-value	log2(FC)	FC	average(ZYP-L)	average(Model)	ZYP-L1	ZYP-L2	ZYP-L3	ZYP-L4	ZYP-L5	ZYP-L6	MOD1	MOD2	MOD3	MOD4	MOD5	MOD6
9.32_391.2837m/z	391.284	9.32113	pos	3β,6β-Dihydroxychol-4-en-24-oic Acid	42800	Unclassified	Unclassified	Unclassified			55.9	85.5	M+H	C24H38O4	-1.60625	18.6274	0.0314798	0.365361	-1.17816	0.441913	3.9483e+06	8.93457e+06	2.51859e+06	3.94292e+06	2.30943e+06	6.56282e+06	5.46115e+06	2.8949e+06	3.05797e+06	5.91749e+06	6.31683e+06	1.1834e+07	1.11842e+07	1.52968e+07
9.31_390.2765n	435.275	9.30788	neg	7-Hydroxy-3-oxocholanoic acid	HMDB0000460	Lipids and lipid-like molecules	Steroids and steroid derivatives	Bile acids, alcohols and derivatives	*		48.7	47.6	M+FA-H, 2M-H, M-H	C24H38O4	-1.30382	17.9763	0.0345443	0.380938	-1.25846	0.41799	3.34231e+06	7.99615e+06	1.31589e+06	3.2981e+06	2.63058e+06	5.53524e+06	4.76755e+06	2.50647e+06	1.75486e+06	5.80386e+06	5.47696e+06	1.00513e+07	1.13025e+07	1.35874e+07
5.75_352.1536m/z	352.154	5.75037	pos	Palmatine	6992	Unclassified	Unclassified	Unclassified			55.5	82.9	M+H	C21H21NO4	-1.97352	14.9996	0.0445769	0.418321	11.2076	2364.94	3.68596e+06	1558.59	7.67694e+06	7.25092e+06	6.87324e+06	131665	120774	62245.1	3611.83	1475.69	2505.13	1.01138e-05	1758.87	1.01138e-05
5.28_320.0911m/z	320.091	5.27567	pos	S-(Hydroxymethyl)glutathione	HMDB0004662	Organic acids and derivatives	Carboxylic acids and derivatives	Amino acids, peptides, and analogues	**	C14180	45.6	39.5	M+H-H2O	C11H19N3O7S	0.049583	13.6899	0.043217	0.41453	12.2598	4904.12	3.0396e+06	619.804	5.89787e+06	6.54689e+06	5.43029e+06	151022	124951	86556.7	1229.75	899.409	403.863	271.25	393.596	520.96
5.26_336.1224m/z	336.122	5.2556	pos	2',2'-Dimethyl(pyrano-5',6':3:4)-1,5-dihydroxy-6-methoxy-10-methylacridone	HMDB0030265	Organoheterocyclic compounds	Quinolines and derivatives	Benzoquinolines			49.3	52	M+H-H2O	C20H19NO5	-1.88395	13.3402	0.0428509	0.412863	11.3927	2688.62	2.87764e+06	1070.3	5.01168e+06	6.55064e+06	5.26808e+06	179435	164930	91082.2	1835.48	1128.07	1276.01	446.647	1057.4	678.212
4.80_488.2442n	487.237	4.79837	neg	(3a,5b,7a,12a)-3,7-dihydroxy-12-(sulfooxy)cholan-24-oic acid	6722	Unclassified	Unclassified	Unclassified			38.6	0	M-H, 2M-H	C24H40O8S	-0.481719	11.4353	0.015789	0.261223	1.7771	3.42736	2.6433e+06	771236	2.03555e+06	3.7431e+06	4.94472e+06	1.83578e+06	2.22591e+06	1.07475e+06	915775	517241	419864	374825	2.09201e+06	307703
4.51_308.0915m/z	308.091	4.51203	pos	Hallacridone	HMDB0029826	Organoheterocyclic compounds	Quinolines and derivatives	Benzoquinolines			48.3	45.1	M+H	C18H13NO4	-0.902156	9.8411	0.030139	0.357067	9.71262	839.052	1.46826e+06	1749.91	264771	173112	231807	2.03108e+06	2.81112e+06	3.2977e+06	3349.9	771.938	1704.86	667.324	3506.12	499.311
5.28_338.1378m/z	338.138	5.27567	pos	Gravacridonediol methyl ether	HMDB0029327	Organoheterocyclic compounds	Quinolines and derivatives	Benzoquinolines			53.3	72.5	M+H-H2O	C20H21NO5	-2.36931	9.42583	0.0463684	0.424892	9.42112	685.551	1.4571e+06	2125.45	3.19013e+06	3.06757e+06	2.33256e+06	63894.3	56688.3	31784.7	2917.26	1502.27	2983.97	1279.83	2785.12	1284.24
7.35_474.2249n	519.223	7.35403	neg	Austalide B	HMDB0030004	Organic oxygen compounds	Organooxygen compounds	Ethers			45.1	28.1	M-H, 2M-H, M+FA-H	C26H34O8	-1.00863	8.24693	0.00489039	0.129502	36.3071	8.50208e+10	859880	1.01138e-05	138793	730914	449460	889114	1.12004e+06	1.83095e+06	1.01138e-05	1.01138e-05	1.01138e-05	1.01138e-05	1.01138e-05	1.01138e-05
5.22_322.1068m/z	322.107	5.21683	pos	Rutagravine	HMDB0033446	Organoheterocyclic compounds	Quinolines and derivatives	Benzoquinolines			53.2	71.5	M+H-H2O	C19H17NO5	-1.72104	8.19825	0.043974	0.417257	15.031	33480.8	1.0906e+06	32.574	2.39205e+06	2.24828e+06	1.75268e+06	91150.4	51205.1	8261.89	1.01138e-05	191.447	3.99728	1.01138e-05	1.01138e-05	1.01138e-05
9.14_390.2767n	435.275	9.13845	neg	7-oxolithocholic acid	LMST04010150	Lipids and lipid-like molecules	Steroids and steroid derivatives	Bile acids, alcohols and derivatives	*		49.9	55.2	M+FA-H, 2M-H, M-H	C24H38O4	-0.893646	8.10507	0.0407852	0.404342	-1.2618	0.417022	706482	1.69411e+06	302119	718681	313134	1.29935e+06	1.06341e+06	542200	403576	1.34511e+06	1.00324e+06	2.18275e+06	2.23784e+06	2.99214e+06
1.07_152.0321n	151.025	1.0669	neg	Xanthine	HMDB0000292	Organoheterocyclic compounds	Imidazopyrimidines	Purines and purine derivatives	***	C00385	53.5	82.2	M-H, 2M-H	C5H4N4O2	-8.99925	7.79772	0.0257401	0.333624	-1.23116	0.425974	650884	1.52799e+06	717496	559182	509481	574921	737990	806234	782595	1.05375e+06	944828	2.55963e+06	1.27405e+06	2.55308e+06
1.07_132.0246n	150.058	1.07442	pos	THTC	68817	Unclassified	Unclassified	Unclassified			50.8	61.1	M+H, M+NH4	C5H8O2S	0.904943	7.32043	0.0171358	0.275428	-1.1189	0.460446	645393	1.40167e+06	576967	482888	450510	785241	727910	848844	819177	1.46357e+06	950676	2.05959e+06	872448	2.24455e+06
[truncated: 395 more rows]
